# Supplementary material for: Analysis of polygenic selection in purebred and crossbred pig genomes using generation proxy selection mapping
Source: Genet Sel Evol. 2023 Sep 14;55:62. doi: 10.1186/s12711-023-00836-9 (PMC10500877; doi:10.1186/s12711-023-00836-9)
Supplement: Supplementary file 1 — Additional file 1: Table S1: Proportion of variation in AGE explained by SNPs for each purebred subset using five replications of randomly simulated genotype data. [file 12711_2023_836_MOESM1_ESM.xlsx]

## Sheet: Sheet1
Table S1. Proportion of variation in AGE explained by SNPs for each purebred subset using five replications of randomly simulated genotype data.
				PVE1
Subset	Population	Pigs, n	SNPs, n	Replication 1	Replication 2	Replication 3	Replication 4	Replication 5	Mean	SEM2
1	Duroc	16,595	38,286	0.825182	0.840859	0.818426	0.828034	0.827003	0.827901	0.00364625
2	Landrace	15,457	45,090	0.84977	0.8656	0.85929	0.856904	0.863681	0.859049	0.00278505
3	Yorkshire	15,772	45,036	0.841557	0.843935	0.847412	0.843486	0.835119	0.842302	0.00202893
1PVE = proportion of variation in AGE explained by SNPs
2SEM = standard error of the mean PVE across replicates
