# Supplementary material for: Analysis of polygenic selection in purebred and crossbred pig genomes using generation proxy selection mapping
Source: Genet Sel Evol. 2023 Sep 14;55:62. doi: 10.1186/s12711-023-00836-9 (PMC10500877; doi:10.1186/s12711-023-00836-9)
Supplement: Supplementary file 2 — Additional file 2: Table S2: Number of SNPs significantly associated with AGE for each subset using five replicates of randomly simulated genotype data. [file 12711_2023_836_MOESM2_ESM.xlsx]

## Sheet: Sheet1
Table S2. Number of SNPs significantly associated with AGE for each subset using five replicates of randomly simulated genotype data.
				Replicate ID
Subset	Population	Pigs, n	SNPs, n	1	2	3	4	5	Mean	SEM
False positives, n
1	Duroc	16595	38286	0	0	0	3	3	1.2	0.734847
2	Landrace	15457	45090	1	1	0	0	3	1	0.547723
3	Yorkshire	15772	45036	0	0	1	0	0	0.2	0.2
Error rate, %
1	Duroc	16595	38286	0	0	0	0.00783576	0.00783576	0.0031343	0.00191936
2	Landrace	15457	45090	0.00221779	0.00221779	0	0	0.00665336	0.00221779	0.00121473
3	Yorkshire	15772	45036	0	0	0.00222045	0	0	0.000444089	0.000444089
