# Supplementary material for: Analysis of polygenic selection in purebred and crossbred pig genomes using generation proxy selection mapping
Source: Genet Sel Evol. 2023 Sep 14;55:62. doi: 10.1186/s12711-023-00836-9 (PMC10500877; doi:10.1186/s12711-023-00836-9)
Supplement: Supplementary file 3 — Additional file 3: Table S3: Population, chromosome, SNP effect, Q-value, gene identifier, associated human traits, and associated pig traits for SNPs associated with AGE from GPSM analyses. [file 12711_2023_836_MOESM3_ESM.xlsx]

## Sheet: annotated_genes
Table S3. Population, chromosome, SNP effect, Q-value, gene identifier, associated human traits, and associated pig traits for SNPs associated with AGE from GPSM analyses.
Population	CHR	SNP	b	q	gene_name	gene_id	HumanTraits	PigTraits
Duroc	1	1284	-2.25774	0.00017402		ENSSSCG00000037346		Marbling, Loin fat percentage, Loin muscle area, Muscle moisture percentage, Shoulder subcutaneous fat thickness, Backfat at last rib, Body weight, backfat above muscle dorsi, Fat to meat ratio, Estimated carcass lean content, Belly meat content, Front feet conformation, Skin thickness, Average daily gain, CD2-positive leukocyte number, CD4-positive leukocyte number, Backfat at rump, Linoleic aci…
Duroc	1	2063	3.15795	0.0312855		ENSSSCG00000049398		Loin fat percentage, Loin muscle area, Muscle moisture percentage, Average daily gain, Shoulder subcutaneous fat thickness, Body weight, Front feet conformation, Skin thickness, Backfat at rump, Linoleic acid content, Leaf fat weight, Drip loss, Backfat at last rib, backfat above muscle dorsi, Percentage type I fibers, Ear erectness, C3c concentration, Fat-cuts percentage, Adipocyte diameter, Mea…
Duroc	1	3475	-1.29223	0.0672545		ENSSSCG00000051474		Teat number, Body weight, Diameter of angular fibers, Loin muscle area, Glucose level, Marbling, Loin fat percentage, Muscle moisture percentage, Oleic acid content, Monounsaturated fatty acid content
Duroc	1	1804	1.05022	0.0169071		ENSSSCG00000048547		Teat number, Body weight, Diameter of angular fibers, Loin muscle area, Glucose level, Marbling, Loin fat percentage, Muscle moisture percentage, Oleic acid content, Monounsaturated fatty acid content, Palmitoleic acid content, Stearic acid content, Water holding capacity, Melting point, Average backfat thickness, Shoulder subcutaneous fat thickness, Average daily gain, Drip loss, Backfat at last…
Duroc	1	3475	-1.29223	0.0672545	UNC93A	ENSSSCG00000027404	Serum metabolite levels, Urinary metabolite levels in chronic kidney disease, Initial alcohol sensitivity, Skin reflectance (Melanin index), N-acetylglucosamine/n-acetylgalactosamine levels, X-26054 levels, N-acetylglucosaminylasparagine levels	Teat number, Body weight, Diameter of angular fibers, Loin muscle area, Glucose level, Marbling, Loin fat percentage, Muscle moisture percentage, Oleic acid content, Monounsaturated fatty acid content
Duroc	1	3475	-1.29223	0.0672545	CCR6	ENSSSCG00000024562	Rheumatoid arthritis, Triglycerides, Rheumatoid arthritis (ACPA-positive), Albumin-globulin ratio, Non-albumin protein levels, Eosinophil counts, Non-melanoma skin cancer, Carnitine levels in elite athletes, N-palmitoyl-sphingadienine (d18:2/16:0) levels in elite athletes, Medication use (immunosuppressants), Response to zileuton treatment in asthma (FEV1 change interaction), Bilateral cleft lip,…	Teat number, Body weight, Diameter of angular fibers, Loin muscle area, Glucose level, Marbling, Loin fat percentage, Muscle moisture percentage, Oleic acid content, Monounsaturated fatty acid content
Duroc	1	3475	-1.29223	0.0672545	CEP43	ENSSSCG00000004023	Crohn's disease, Graves' disease, Lung cancer, Keratinocyte cancer (MTAG), Basal cell carcinoma, Chronic inflammatory diseases (ankylosing spondylitis, Crohn's disease, psoriasis, primary sclerosing cholangitis, ulcerative colitis) (pleiotropy), Skin cancer	Teat number, Body weight, Diameter of angular fibers, Loin muscle area, Glucose level, Marbling, Loin fat percentage, Muscle moisture percentage, Oleic acid content, Monounsaturated fatty acid content
Duroc	1	4280	1.19538	0.0990202	PACRG	ENSSSCG00000038153	Insomnia, Erythronate levels in elite athletes, Testosterone to estradiol ratio, Complement factor H-related protein 3 levels, Cognitive performance (MTAG), Post bronchodilator FEV1/FVC ratio, Cognitive function (executive function) x major depressive disorder interaction (1df), Vitamin D insufficiency, Paracentral lobule volume, Ocular sarcoidosis, Cognitive function (executive function) x major…	Teat number, Body weight, Diameter of angular fibers, Loin muscle area, Glucose level, Marbling, Loin fat percentage, Muscle moisture percentage, Oleic acid content, Monounsaturated fatty acid content, skatole, laboratory, indole, laboratory
Duroc	1	4436	1.51223	0.0836985	PRKN	ENSSSCG00000004032	Pancreatic cancer, Disc degeneration (lumbar), Aging, Mitochondrial DNA levels, BMI in non-smokers, Body mass index in physically active individuals, Nonadecanoate (19:0) levels in elite athletes, 15-methylpalmitate levels in elite athletes, Monohexosylceramide (d16:1/20:0) levels, Body mass index (joint analysis main effects and physical activity interaction), Facial morphology (factor 9, facial…	Teat number, Body weight, Diameter of angular fibers, Loin muscle area, Glucose level, Marbling, Loin fat percentage, Muscle moisture percentage, Oleic acid content, Monounsaturated fatty acid content, Gluteus medius weight, Palmitoleic acid content, Stearic acid content, Melting point, Water holding capacity, Average backfat thickness, Shoulder subcutaneous fat thickness, Average daily gain
Duroc	1	4436	1.51223	0.0836985		ENSSSCG00000048643		Teat number, Body weight, Diameter of angular fibers, Loin muscle area, Glucose level, Marbling, Loin fat percentage, Muscle moisture percentage, Oleic acid content, Monounsaturated fatty acid content, Gluteus medius weight, Palmitoleic acid content, Stearic acid content, Melting point, Water holding capacity, Average backfat thickness, Shoulder subcutaneous fat thickness, Average daily gain
Duroc	1	1804	1.05022	0.0169071	UTRN	ENSSSCG00000004123	Externalizing behaviour (multivariate analysis), Educational attainment (MTAG), ghrelin levels in overweight individuals, Multisite chronic pain, Schizophrenia, Remission after SSRI treatment in MDD or openness, Smoking initiation (ever regular vs never regular) (MTAG), Serum alkaline phosphatase levels, Highest math class taken (MTAG), Lung function (FVC), Adolescent idiopathic scoliosis, Restle…	Teat number, Body weight, Diameter of angular fibers, Loin muscle area, Glucose level, Marbling, Loin fat percentage, Muscle moisture percentage, Oleic acid content, Monounsaturated fatty acid content, Palmitoleic acid content, Stearic acid content, Water holding capacity, Melting point, Average backfat thickness, Shoulder subcutaneous fat thickness, Average daily gain, Drip loss, Backfat at last…
Duroc	1	1804	1.05022	0.0169071	STX11	ENSSSCG00000004125	Facial morphology (factor 11, projection of the nose), Pre-treatment viral load in HIV-1 infection, Nicotine dependence symptom count	Teat number, Body weight, Diameter of angular fibers, Loin muscle area, Glucose level, Marbling, Loin fat percentage, Muscle moisture percentage, Oleic acid content, Monounsaturated fatty acid content, Palmitoleic acid content, Stearic acid content, Water holding capacity, Melting point, Average backfat thickness, Shoulder subcutaneous fat thickness, Average daily gain, Drip loss, Backfat at last…
Duroc	1	2819	1.79841	0.0240772	BRINP1	ENSSSCG00000005504	Multiple sclerosis, Household income (MTAG), Externalizing behaviour (multivariate analysis), Facial morphology (factor 8, orbital inclination due to vertical and horizontal position of exocanthion), Educational attainment (years of education), ghrelin levels, Post bronchodilator FEV1/FVC ratio, Smoking initiation (ever regular vs never regular) (MTAG), Educational attainment (MTAG), Alcohol cons…	Drip loss, Umbilical hernia, Average daily gain, Body weight, Backfat weight, Ham weight, Loin weight, Leaf fat weight, Muscle impedance, Backfat at tenth rib
Duroc	1	3663	1.32811	0.000668532	PTPRK	ENSSSCG00000004209		Glucose level, Marbling, Loin fat percentage, Loin muscle area, Muscle moisture percentage, Average backfat thickness, Shoulder subcutaneous fat thickness, Drip loss, Water holding capacity, Average daily gain, Backfat at last rib, Red cell distribution width, Leaf fat weight, Dressing percentage, Ham weight, Muscle pH, Neck weight, Body weight, backfat above muscle dorsi, Fat to meat ratio, Esti…
Duroc	1	2063	3.15795	0.0312855	NMRK1	ENSSSCG00000005272	Nicotinamide riboside kinase 1 levels, Colorectal cancer	Loin fat percentage, Loin muscle area, Muscle moisture percentage, Average daily gain, Shoulder subcutaneous fat thickness, Body weight, Front feet conformation, Skin thickness, Backfat at rump, Linoleic acid content, Leaf fat weight, Drip loss, Backfat at last rib, backfat above muscle dorsi, Percentage type I fibers, Ear erectness, C3c concentration, Fat-cuts percentage, Adipocyte diameter, Mea…
Duroc	1	2063	3.15795	0.0312855	OSTF1	ENSSSCG00000005273	Adolescent idiopathic scoliosis, Resting-state electroencephalogram vigilance, Height	Loin fat percentage, Loin muscle area, Muscle moisture percentage, Average daily gain, Shoulder subcutaneous fat thickness, Body weight, Front feet conformation, Skin thickness, Backfat at rump, Linoleic acid content, Leaf fat weight, Drip loss, Backfat at last rib, backfat above muscle dorsi, Percentage type I fibers, Ear erectness, C3c concentration, Fat-cuts percentage, Adipocyte diameter, Mea…
Duroc	2	26607	-1.08753	0.0132351	U6	ENSSSCG00000037027		Carcass weight (hot), Ham weight, Shoulder weight, Shear firmness, Cutlet weight, C3c concentration, Actinobacillus pleuropneumoniae susceptibility, Backfat at mid-back, Shoulder subcutaneous fat thickness, Belly meat content, Estimated carcass lean content, Arachidic acid content, Meat color L*, Arachidonic acid content, Fat to meat ratio, Unsaturated fatty acid content, Body weight, Lumbar vert…
Duroc	2	28839	2.07801	0.0672545		ENSSSCG00000044088		Average backfat thickness, muscle protein percentage, Backfat at first rib, Carcass weight (hot), Ham weight, Shear firmness, Cutlet weight, Fat to meat ratio, C3c concentration, Creatine kinase level, Backfat at last rib, Actinobacillus pleuropneumoniae susceptibility, Toll-like receptor 9 level, Shoulder weight, Abdominal fat weight, Loin muscle area, Backfat at mid-back, Palmitic acid content,…
Duroc	2	28839	2.07801	0.0672545	PARVA	ENSSSCG00000028827	Depressive symptoms (SSRI exposure interaction), Guanidinoacetate levels in elite athletes, Epstein-Barr virus copy number in lymphoblastoid cell lines, Male-pattern baldness, G_Holdemanella prevalence, OTU97_33 (Holdemanella) prevalence, Height, Mortality in heart failure, Diisocyanate-induced asthma, Balding type 1	Average backfat thickness, muscle protein percentage, Backfat at first rib, Carcass weight (hot), Ham weight, Shear firmness, Cutlet weight, Fat to meat ratio, C3c concentration, Creatine kinase level, Backfat at last rib, Actinobacillus pleuropneumoniae susceptibility, Toll-like receptor 9 level, Shoulder weight, Abdominal fat weight, Loin muscle area, Backfat at mid-back, Palmitic acid content,…
Duroc	2	28436	2.47843	0.0627198		ENSSSCG00000042066		Average backfat thickness, Percentage of backfat and leaf fat in carcass, Backfat thickness between 3rd and 4th rib, Ham percentage, Loin percentage, Lean meat percentage, Backfat percentage, Fat-cuts percentage, Backfat at last lumbar, Backfat at tenth rib, Backfat weight, Loin muscle area, muscle protein percentage, Feed intake, Backfat at last rib, Backfat at first rib, C3c concentration, Crea…
Duroc	2	28436	2.47843	0.0627198	LMO2	ENSSSCG00000013307	Eosinophil percentage of white cells, Mean corpuscular hemoglobin, Cleft palate, Mean corpuscular volume, Mean spheric corpuscular volume, Eosinophil counts, Mean reticulocyte volume, Red blood cell count, Monocyte count	Average backfat thickness, Percentage of backfat and leaf fat in carcass, Backfat thickness between 3rd and 4th rib, Ham percentage, Loin percentage, Lean meat percentage, Backfat percentage, Fat-cuts percentage, Backfat at last lumbar, Backfat at tenth rib, Backfat weight, Loin muscle area, muscle protein percentage, Feed intake, Backfat at last rib, Backfat at first rib, C3c concentration, Crea…
Duroc	2	28436	2.47843	0.0627198	FBXO3	ENSSSCG00000013308	Calcium levels, Biological sex, CD59 glycoprotein levels, Educational attainment, Height, Smoking initiation	Average backfat thickness, Percentage of backfat and leaf fat in carcass, Backfat thickness between 3rd and 4th rib, Ham percentage, Loin percentage, Lean meat percentage, Backfat percentage, Fat-cuts percentage, Backfat at last lumbar, Backfat at tenth rib, Backfat weight, Loin muscle area, muscle protein percentage, Feed intake, Backfat at last rib, Backfat at first rib, C3c concentration, Crea…
Duroc	2	26607	-1.08753	0.0132351	PJA2	ENSSSCG00000022845	Body mass index, Body mass index (MTAG), Heel bone mineral density	Carcass weight (hot), Ham weight, Shoulder weight, Shear firmness, Cutlet weight, C3c concentration, Actinobacillus pleuropneumoniae susceptibility, Backfat at mid-back, Shoulder subcutaneous fat thickness, Belly meat content, Estimated carcass lean content, Arachidic acid content, Meat color L*, Arachidonic acid content, Fat to meat ratio, Unsaturated fatty acid content, Body weight, Lumbar vert…
Duroc	2	26607	-1.08753	0.0132351	MAN2A1	ENSSSCG00000014195	Schizophrenia, Intelligence, Smoking initiation (ever regular vs never regular) (MTAG), Educational attainment, Cognitive performance (MTAG), Highest math class taken (MTAG), Hypothyroidism, Melanocyte protein PMEL levels, S-6-hydroxywarfarin to S-warfarin ratio, Height, Coagulation factor XIII levels, Gut microbiota (bacterial taxa, hurdle binary method), Educational attainment (MTAG), Explorato…	Carcass weight (hot), Ham weight, Shoulder weight, Shear firmness, Cutlet weight, C3c concentration, Actinobacillus pleuropneumoniae susceptibility, Backfat at mid-back, Shoulder subcutaneous fat thickness, Belly meat content, Estimated carcass lean content, Arachidic acid content, Meat color L*, Arachidonic acid content, Fat to meat ratio, Unsaturated fatty acid content, Body weight, Lumbar vert…
Duroc	3	30509	2.13408	2.44441e-06		ENSSSCG00000036761		Loin muscle area, Shear force, Meat color b*, Meat color chroma, Body weight, Dressing percentage, Cooking loss
Duroc	3	30819	-7.71143	2.04913e-93	U6	ENSSSCG00000018380		Carcass weight (hot), Abdominal fat weight, Percentage giant fibers, Muscle pH decline, Teat number, Loin muscle area, Shear force, Meat color chroma, Gadoleic acid content, Linolenic acid content, Body weight, Corpus luteum number, Ear weight, Vertebra number, Ear erectness, Lactate dehydrogenase level, Carcass temperature, Cooking loss, Litter size, Meat color b*, Backfat at tenth rib
Duroc	3	29866	2.51609	0.050363	SRD5A2	ENSSSCG00000008521	Blood protein levels, Etiocholanolone glucuronide levels, 11beta-hydroxyandrosterone glucuronide (X-12846) levels, Androsterone glucuronide levels, 11beta-hydroxyandrosterone glucuronide levels, X-11444 levels, Male-pattern baldness, Idiopathic pulmonary fibrosis, X-11470 levels, X-24494 levels	Teat number, Loin muscle area, Shear force, Meat color b*, Meat color chroma, Body weight, Cooking loss, Fat protein content, Ham fat thickness, Base excess, Creatinine level, Sodium level, rhinitis, Intestinal fat weight, Average backfat thickness, Linolenic acid content, Backfat at mid-back, Dressing percentage, Muscle pH, Nonfunctional nipples, Drip loss, muscle protein percentage, Thawing los…
Duroc	3	29866	2.51609	0.050363		ENSSSCG00000042159		Teat number, Loin muscle area, Shear force, Meat color b*, Meat color chroma, Body weight, Cooking loss, Fat protein content, Ham fat thickness, Base excess, Creatinine level, Sodium level, rhinitis, Intestinal fat weight, Average backfat thickness, Linolenic acid content, Backfat at mid-back, Dressing percentage, Muscle pH, Nonfunctional nipples, Drip loss, muscle protein percentage, Thawing los…
Duroc	3	29866	2.51609	0.050363	XDH	ENSSSCG00000008522	Parahippocampal gyrus volume, Serum lead levels, Multiple system atrophy, Obesity-related traits, Periventricular white matter hyperintensities, Low testosterone levels, Interleukin-18 levels, Response to antidepressants (non-treatment-resistant vs treatment-resistant depression), Urate levels	Teat number, Loin muscle area, Shear force, Meat color b*, Meat color chroma, Body weight, Cooking loss, Fat protein content, Ham fat thickness, Base excess, Creatinine level, Sodium level, rhinitis, Intestinal fat weight, Average backfat thickness, Linolenic acid content, Backfat at mid-back, Dressing percentage, Muscle pH, Nonfunctional nipples, Drip loss, muscle protein percentage, Thawing los…
Duroc	3	30819	-7.71143	2.04913e-93	AUTS2	ENSSSCG00000007727	Obesity-related traits, Bipolar disorder, Motion sickness, Irritable mood, Intelligence, Type 2 diabetes, Predicted visceral adipose tissue, Lymphocyte count, Problematic alcohol use (MTAG), Male-pattern baldness, Height, Body fat percentage, Physical activity (Total log acceleration 8pm-10pm), Externalizing behaviour (multivariate analysis), Cortical thickness, Cognitive performance (MTAG), Mali…	Carcass weight (hot), Abdominal fat weight, Percentage giant fibers, Muscle pH decline, Teat number, Loin muscle area, Shear force, Meat color chroma, Gadoleic acid content, Linolenic acid content, Body weight, Corpus luteum number, Ear weight, Vertebra number, Ear erectness, Lactate dehydrogenase level, Carcass temperature, Cooking loss, Litter size, Meat color b*, Backfat at tenth rib
Duroc	3	30855	4.86814	0.00156301	GALNT17	ENSSSCG00000026457	Response to angiotensin II receptor blocker therapy, Insulin levels, Post bronchodilator FEV1/FVC ratio, Response to montelukast in asthma (change in FEV1), Lung cancer in ever smokers, Cognitive decline (age-related), Logical memory (delayed recall) in normal cognition, Monokine induced by gamma interferon levels, R-warfarin levels, Height, Waist circumference adjusted for body mass index, Compl…	Carcass weight (hot), Abdominal fat weight, Percentage giant fibers, Muscle pH decline, Teat number, Loin muscle area, Shear force, Meat color chroma, Gadoleic acid content, Linolenic acid content, Body weight, Corpus luteum number, Ear weight, Vertebra number, Ear erectness, Lactate dehydrogenase level, Carcass temperature, Cooking loss, Muscle pH, Meat color b*, Backfat at tenth rib
Duroc	3	30930	-2.22967	0.000314696	RUSF1	ENSSSCG00000007753	Mean corpuscular hemoglobin concentration, Mean corpuscular hemoglobin	Carcass weight (hot), Abdominal fat weight, Percentage giant fibers, Muscle pH decline, Teat number, Loin muscle area, Shear force, Meat color chroma, Gadoleic acid content, Linolenic acid content, Body weight, Corpus luteum number, Ear weight, Vertebra number, Ear erectness, Lactate dehydrogenase level, Carcass temperature, Cooking loss, Meat color b*, Backfat at tenth rib
Duroc	3	30930	-2.22967	0.000314696	SLC5A2	ENSSSCG00000024058	Glucosuria (moderate to severe), Glucosuria (mild), Glucosuria	Carcass weight (hot), Abdominal fat weight, Percentage giant fibers, Muscle pH decline, Teat number, Loin muscle area, Shear force, Meat color chroma, Gadoleic acid content, Linolenic acid content, Body weight, Corpus luteum number, Ear weight, Vertebra number, Ear erectness, Lactate dehydrogenase level, Carcass temperature, Cooking loss, Meat color b*, Backfat at tenth rib
Duroc	3	30930	-2.22967	0.000314696	TGFB1I1	ENSSSCG00000035952		Carcass weight (hot), Abdominal fat weight, Percentage giant fibers, Muscle pH decline, Teat number, Loin muscle area, Shear force, Meat color chroma, Gadoleic acid content, Linolenic acid content, Body weight, Corpus luteum number, Ear weight, Vertebra number, Ear erectness, Lactate dehydrogenase level, Carcass temperature, Cooking loss, Meat color b*, Backfat at tenth rib
Duroc	3	30930	-2.22967	0.000314696	ITGAM	ENSSSCG00000007754	Systemic lupus erythematosus and Systemic sclerosis, CD11c on myeloid Dendritic Cell, CD11c on CD62L+ myeloid Dendritic Cell, Serum metabolite levels (CMS), Apolipoprotein A1 levels, Triglycerides to total lipids ratio in large VLDL, High density lipoprotein cholesterol levels, Systemic lupus erythematosus, Palmitoyl dihydrosphingomyelin (d18:0/16:0) levels in elite athletes, Cholesterol to total…	Carcass weight (hot), Abdominal fat weight, Percentage giant fibers, Muscle pH decline, Teat number, Loin muscle area, Shear force, Meat color chroma, Gadoleic acid content, Linolenic acid content, Body weight, Corpus luteum number, Ear weight, Vertebra number, Ear erectness, Lactate dehydrogenase level, Carcass temperature, Cooking loss, Meat color b*, Backfat at tenth rib
Duroc	4	34910	-3.17739	0.00352701		ENSSSCG00000046642		Average backfat thickness, Loin muscle area, Carcass weight (hot), Body weight, Loin eye area linear, Average daily gain, Water holding capacity, Linoleic acid content, Taste intensity, Intramuscular fat content, Percentage type IIb fibers, Total lean tissue linear, Teat number, Backfat at last rib, Backfat at tenth rib, Fat weight (total), Enterotoxigenic E. coli susceptibility, Muscle pH, Gesta…
Duroc	4	34910	-3.17739	0.00352701	ST3GAL1	ENSSSCG00000005943	Functional impairment in major depressive disorder, bipolar disorder and schizophrenia, Blood protein levels, Aspartate aminotransferase levels, Caffeic acid sulfate levels in elite athletes, Squamous cell carcinoma, Frontal fibrosing alopecia, Insulin-like growth factor 1 levels, Coiled-coil domain-containing protein 80 levels, Weight, P-selectin glycoprotein ligand 1 levels, Height, CMP-N-acety…	Average backfat thickness, Loin muscle area, Carcass weight (hot), Body weight, Loin eye area linear, Average daily gain, Water holding capacity, Linoleic acid content, Taste intensity, Intramuscular fat content, Percentage type IIb fibers, Total lean tissue linear, Teat number, Backfat at last rib, Backfat at tenth rib, Fat weight (total), Enterotoxigenic E. coli susceptibility, Muscle pH, Gesta…
Duroc	4	32541	2.92865	0.000461025	NUP210L	ENSSSCG00000038125	Triglycerides, Platelet count, Gamma glutamyl transpeptidase, C-reactive protein levels, Platelet distribution width, Neutrophil count, White blood cell count, Mean reticulocyte volume, Raw vegetable consumption, Plateletcrit, Self-reported math ability, Cognitive performance (visuoconstruction) (longitudinal), Vertex-wise cortical thickness, Highest math class taken, Fresh fruit consumption, Hig…	Average daily gain, Average backfat thickness, Drip loss, Oleic acid content, Linoleic acid content, Small intestine length, Backfat at mid-back, Marbling, Ham weight, Palmitoleic acid content, Monounsaturated fatty acid content, Stearic acid content, Number of muscle fibers per unit area, Diameter of muscle fibers, Margaric acid content, subjective pork odor, Meat color-a, Carcass length, Hemoly…
Duroc	4	32541	2.92865	0.000461025		ENSSSCG00000031838		Average daily gain, Average backfat thickness, Drip loss, Oleic acid content, Linoleic acid content, Small intestine length, Backfat at mid-back, Marbling, Ham weight, Palmitoleic acid content, Monounsaturated fatty acid content, Stearic acid content, Number of muscle fibers per unit area, Diameter of muscle fibers, Margaric acid content, subjective pork odor, Meat color-a, Carcass length, Hemoly…
Duroc	4	32541	2.92865	0.000461025	CREB3L4	ENSSSCG00000006560	Cortical thickness (MOSTest), Brain shape (segment 15), Itch intensity from mosquito bite adjusted by bite size, wg lh intensity-contrast precuneus, Cyclic AMP-responsive element-binding protein 3-like protein 4 levels (CREB3L4.11308.8.3), wg lh intensity-contrast inferiorparietal, wg lh intensity-contrast superiorparietal	Average daily gain, Average backfat thickness, Drip loss, Oleic acid content, Linoleic acid content, Small intestine length, Backfat at mid-back, Marbling, Ham weight, Palmitoleic acid content, Monounsaturated fatty acid content, Stearic acid content, Number of muscle fibers per unit area, Diameter of muscle fibers, Margaric acid content, subjective pork odor, Meat color-a, Carcass length, Hemoly…
Duroc	4	32541	2.92865	0.000461025	SLC39A1	ENSSSCG00000006561	Lentiform nucleus volume, Height, Serum levels of protein CREB3L4	Average daily gain, Average backfat thickness, Drip loss, Oleic acid content, Linoleic acid content, Small intestine length, Backfat at mid-back, Marbling, Ham weight, Palmitoleic acid content, Monounsaturated fatty acid content, Stearic acid content, Number of muscle fibers per unit area, Diameter of muscle fibers, Margaric acid content, subjective pork odor, Meat color-a, Carcass length, Hemoly…
Duroc	4	32541	2.92865	0.000461025	CRTC2	ENSSSCG00000006567	General cognitive ability, Prostate cancer, Sedentary behavior at work, Schizophrenia, Age at first birth	Average daily gain, Average backfat thickness, Drip loss, Oleic acid content, Linoleic acid content, Small intestine length, Backfat at mid-back, Marbling, Ham weight, Palmitoleic acid content, Monounsaturated fatty acid content, Stearic acid content, Number of muscle fibers per unit area, Diameter of muscle fibers, Margaric acid content, subjective pork odor, Meat color-a, Carcass length, Hemoly…
Duroc	4	32541	2.92865	0.000461025	GATAD2B	ENSSSCG00000006562	Empathy quotient, Brain morphology (MOSTest), Subcortical volume (MOSTest), Whole brain free water diffusion (multivariate analysis), Cognitive performance (MTAG), Educational attainment (MTAG), Age at first sexual intercourse, Cognitive performance, Life satisfaction, wg lh intensity-contrast lingual, Cognitive aspects of educational attainment, Cortical surface area, Fish- and plant-related die…	Average daily gain, Average backfat thickness, Drip loss, Oleic acid content, Linoleic acid content, Small intestine length, Backfat at mid-back, Marbling, Ham weight, Palmitoleic acid content, Monounsaturated fatty acid content, Stearic acid content, Number of muscle fibers per unit area, Diameter of muscle fibers, Margaric acid content, subjective pork odor, Meat color-a, Carcass length, Hemoly…
Duroc	4	32564	-1.70561	0.0411004		ENSSSCG00000051521		Average daily gain, Average backfat thickness, Drip loss, Oleic acid content, Linoleic acid content, Small intestine length, Backfat at mid-back, Marbling, Ham weight, Palmitoleic acid content, Monounsaturated fatty acid content, Stearic acid content, Number of muscle fibers per unit area, Diameter of muscle fibers, Margaric acid content, subjective pork odor, Meat color-a, Carcass length, Hemoly…
Duroc	4	32569	-1.09359	0.0240772		ENSSSCG00000006599		Average daily gain, Average backfat thickness, Drip loss, Oleic acid content, Linoleic acid content, Small intestine length, Backfat at mid-back, Marbling, Ham weight, Palmitoleic acid content, Monounsaturated fatty acid content, Stearic acid content, Number of muscle fibers per unit area, Diameter of muscle fibers, Margaric acid content, subjective pork odor, Meat color-a, Carcass length, Hemoly…
Duroc	4	32789	-1.49642	0.000580864	IGSF3	ENSSSCG00000006737	Asthma (childhood onset), Walking pace	Average daily gain, Average backfat thickness, Drip loss, Oleic acid content, Linoleic acid content, Small intestine length, Backfat at mid-back, Marbling, Ham weight, Intramuscular fat content, Palmitoleic acid content, Subacid smell, Shear force at first peak, Monounsaturated fatty acid content, Total shear work, Hemolytic complement activity (classical pathway), C3c concentration, Palmitic aci…
Duroc	4	32789	-1.49642	0.000580864	CD58	ENSSSCG00000006738	Lymphocyte function-associated antigen 3 level in Chronic kidney disease with hypertension and no diabetes (10938_13), Primary biliary cholangitis, Multiple sclerosis, Lymphocyte function-associated antigen 3 levels	Average daily gain, Average backfat thickness, Drip loss, Oleic acid content, Linoleic acid content, Small intestine length, Backfat at mid-back, Marbling, Ham weight, Intramuscular fat content, Palmitoleic acid content, Subacid smell, Shear force at first peak, Monounsaturated fatty acid content, Total shear work, Hemolytic complement activity (classical pathway), C3c concentration, Palmitic aci…
Duroc	4	32789	-1.49642	0.000580864		ENSSSCG00000040692		Average daily gain, Average backfat thickness, Drip loss, Oleic acid content, Linoleic acid content, Small intestine length, Backfat at mid-back, Marbling, Ham weight, Intramuscular fat content, Palmitoleic acid content, Subacid smell, Shear force at first peak, Monounsaturated fatty acid content, Total shear work, Hemolytic complement activity (classical pathway), C3c concentration, Palmitic aci…
Duroc	4	34751	1.86801	8.89373e-06	KCNB2	ENSSSCG00000006185	Echocardiographic traits, Predicted visceral adipose tissue, Body mass index, Rheumatic fever, Colonoscopy-negative controls vs population controls, Coronary artery disease in type 1 diabetes, Body fat percentage, Cholesteryl ester levels in HDL, HDL cholesterol levels, Weight, S-6-hydroxywarfarin levels, Menarche (age at onset), Cognitive performance, Type 2 diabetes, Intrinsic epigenetic age ac…	Average backfat thickness, Average daily gain, Teat number, Palmitoleic acid content, Oleic acid content, Linoleic acid content, Monounsaturated fatty acid content, Intestinal fat weight, Small intestine length, Backfat at mid-back, Intramuscular fat content, Carcass weight (hot), Marbling, Drip loss, Ham weight, Corpus luteum number, Body weight, Loin muscle area, Carcass length, Fat androstenon…
Duroc	4	34751	1.86801	8.89373e-06	TRPA1	ENSSSCG00000006186		Average backfat thickness, Average daily gain, Teat number, Palmitoleic acid content, Oleic acid content, Linoleic acid content, Monounsaturated fatty acid content, Intestinal fat weight, Small intestine length, Backfat at mid-back, Intramuscular fat content, Carcass weight (hot), Marbling, Drip loss, Ham weight, Corpus luteum number, Body weight, Loin muscle area, Carcass length, Fat androstenon…
Duroc	5	36324	-2.36654	0.0997605		ENSSSCG00000050979		Teat number, Meat color L*, Feed intake, Backfat at tenth rib, Drip loss, Shoulder subcutaneous fat thickness, Loin muscle area, Backfat at mid-back, Backfat at last lumbar, Backfat at first rib, Backfat thickness between 3rd and 4th rib, Ear erectness, backfat above muscle dorsi, uterine horn weight, Reproductive tract weight, Hemolytic complement activity (alternative pathway), Hind leg conform…
Duroc	5	36555	1.75424	0.00144015		ENSSSCG00000042272		Teat number, Meat color L*, Feed intake, Backfat at tenth rib, Drip loss, Shoulder subcutaneous fat thickness, Activity during lying, Creatinine level, Platelet count, CD4-positive/CD8-positive leukocyte ratio, Hemolytic complement activity (alternative pathway), Loin muscle area, Chest circumference, Seminiferous tubule diameter, Coping behavior, backfat above muscle dorsi, Hind feet conformatio…
Duroc	5	36929	-1.14918	0.0956076		ENSSSCG00000050969		backfat above muscle dorsi, Shoulder subcutaneous fat thickness, Loin muscle area, Meat color L*, Backfat at first rib, Body weight, Marbling, Meat color b*, Backfat at rump, Backfat at mid-back, Ear weight, Ear area, Ear erectness, Average backfat thickness, Inside ham weight, Carcass temperature, Empty body protein linear, Backfat between 6th and 7th ribs, subjective abnormal odor, Fat to meat …
Duroc	5	36286	2.63154	0.0692473	U6	ENSSSCG00000038049		Teat number, Meat color L*, Feed intake, Backfat at tenth rib, Drip loss, Shoulder subcutaneous fat thickness, Loin muscle area, Backfat at mid-back, Backfat at last lumbar, Backfat at first rib, Backfat thickness between 3rd and 4th rib, Ear erectness, backfat above muscle dorsi, uterine horn weight, Reproductive tract weight, Hemolytic complement activity (alternative pathway), Hind leg conform…
Duroc	5	36286	2.63154	0.0692473	LLPH	ENSSSCG00000031580	Hip circumference adjusted for BMI, Hip index, Pulse pressure	Teat number, Meat color L*, Feed intake, Backfat at tenth rib, Drip loss, Shoulder subcutaneous fat thickness, Loin muscle area, Backfat at mid-back, Backfat at last lumbar, Backfat at first rib, Backfat thickness between 3rd and 4th rib, Ear erectness, backfat above muscle dorsi, uterine horn weight, Reproductive tract weight, Hemolytic complement activity (alternative pathway), Hind leg conform…
Duroc	5	36286	2.63154	0.0692473	IRAK3	ENSSSCG00000000475	Smooth-surface caries, Response to esketamine in treatment resistant depression	Teat number, Meat color L*, Feed intake, Backfat at tenth rib, Drip loss, Shoulder subcutaneous fat thickness, Loin muscle area, Backfat at mid-back, Backfat at last lumbar, Backfat at first rib, Backfat thickness between 3rd and 4th rib, Ear erectness, backfat above muscle dorsi, uterine horn weight, Reproductive tract weight, Hemolytic complement activity (alternative pathway), Hind leg conform…
Duroc	5	35689	-6.4925	2.34125e-58	CSRP2	ENSSSCG00000000951	Schizophrenia	Marbling, Cholesterol level, Lauric acid content, Linoleic acid content, Carcass length, Backfat at last rib, Meat color-L, Muscle pH, Creatinine level, Arachidic acid content, Average backfat thickness, Feed conversion ratio
Duroc	5	35689	-6.4925	2.34125e-58	ZDHHC17	ENSSSCG00000000952	Visceral fat	Marbling, Cholesterol level, Lauric acid content, Linoleic acid content, Carcass length, Backfat at last rib, Meat color-L, Muscle pH, Creatinine level, Arachidic acid content, Average backfat thickness, Feed conversion ratio
Duroc	5	36555	1.75424	0.00144015	MRTFA	ENSSSCG00000000075	Height, Creatinine levels, Glomerular filtration rate, Creatine kinase levels, Estimated glomerular filtration rate, Appendicular lean mass, Facial morphology (factor 20), Number of common colds, Cancer (pleiotropy), Mean platelet volume, Lymphocyte percentage of white cells, Cognitive ability, years of educational attainment or schizophrenia (pleiotropy), Self-reported math ability, Self-reporte…	Teat number, Meat color L*, Feed intake, Backfat at tenth rib, Drip loss, Shoulder subcutaneous fat thickness, Activity during lying, Creatinine level, Platelet count, CD4-positive/CD8-positive leukocyte ratio, Hemolytic complement activity (alternative pathway), Loin muscle area, Chest circumference, Seminiferous tubule diameter, Coping behavior, backfat above muscle dorsi, Hind feet conformatio…
Duroc	5	36555	1.75424	0.00144015	SGSM3	ENSSSCG00000000076	High density lipoprotein cholesterol levels, Systolic blood pressure x depressive symptoms interaction (2df test), Systolic blood pressure x depressive symptoms interaction (1df test), Posterior thigh muscle fat infiltration percentage	Teat number, Meat color L*, Feed intake, Backfat at tenth rib, Drip loss, Shoulder subcutaneous fat thickness, Activity during lying, Creatinine level, Platelet count, CD4-positive/CD8-positive leukocyte ratio, Hemolytic complement activity (alternative pathway), Loin muscle area, Chest circumference, Seminiferous tubule diameter, Coping behavior, backfat above muscle dorsi, Hind feet conformatio…
Duroc	5	36555	1.75424	0.00144015	ADSL	ENSSSCG00000000077	Cholelithiasis, Vaginal microbiome presence (c_Gammaproteobacteria), N6-succinyladenosine levels	Teat number, Meat color L*, Feed intake, Backfat at tenth rib, Drip loss, Shoulder subcutaneous fat thickness, Activity during lying, Creatinine level, Platelet count, CD4-positive/CD8-positive leukocyte ratio, Hemolytic complement activity (alternative pathway), Loin muscle area, Chest circumference, Seminiferous tubule diameter, Coping behavior, backfat above muscle dorsi, Hind feet conformatio…
Duroc	5	36555	1.75424	0.00144015	TNRC6B	ENSSSCG00000000078	Prostate cancer, Hand grip strength, Pulse pressure, Morningness, Hematocrit, Gynecologic disease, Systolic blood pressure, Uterine fibroids (MTAG), Mean corpuscular hemoglobin, Pregnenolone sulfate levels in elite athletes, Cortical surface area, Cortical thickness, Chronotype, Morning vs. evening chronotype, Waist-hip ratio, Mean corpuscular volume, Immature fraction of reticulocytes, Type 2 di…	Teat number, Meat color L*, Feed intake, Backfat at tenth rib, Drip loss, Shoulder subcutaneous fat thickness, Activity during lying, Creatinine level, Platelet count, CD4-positive/CD8-positive leukocyte ratio, Hemolytic complement activity (alternative pathway), Loin muscle area, Chest circumference, Seminiferous tubule diameter, Coping behavior, backfat above muscle dorsi, Hind feet conformatio…
Duroc	5	36929	-1.14918	0.0956076	NDUFA9	ENSSSCG00000000719	Deoxycarnitine levels in elite athletes, Gut microbiota (bacterial taxa)	backfat above muscle dorsi, Shoulder subcutaneous fat thickness, Loin muscle area, Meat color L*, Backfat at first rib, Body weight, Marbling, Meat color b*, Backfat at rump, Backfat at mid-back, Ear weight, Ear area, Ear erectness, Average backfat thickness, Inside ham weight, Carcass temperature, Empty body protein linear, Backfat between 6th and 7th ribs, subjective abnormal odor, Fat to meat …
Duroc	5	36929	-1.14918	0.0956076	DYRK4	ENSSSCG00000000721	Allergic rhinitis, Serum phosphate levels	backfat above muscle dorsi, Shoulder subcutaneous fat thickness, Loin muscle area, Meat color L*, Backfat at first rib, Body weight, Marbling, Meat color b*, Backfat at rump, Backfat at mid-back, Ear weight, Ear area, Ear erectness, Average backfat thickness, Inside ham weight, Carcass temperature, Empty body protein linear, Backfat between 6th and 7th ribs, subjective abnormal odor, Fat to meat …
Duroc	5	36929	-1.14918	0.0956076	RAD51AP1	ENSSSCG00000000722	Serum alkaline phosphatase levels	backfat above muscle dorsi, Shoulder subcutaneous fat thickness, Loin muscle area, Meat color L*, Backfat at first rib, Body weight, Marbling, Meat color b*, Backfat at rump, Backfat at mid-back, Ear weight, Ear area, Ear erectness, Average backfat thickness, Inside ham weight, Carcass temperature, Empty body protein linear, Backfat between 6th and 7th ribs, subjective abnormal odor, Fat to meat …
Duroc	5	37114	-2.79658	0.0236441	PDZRN4	ENSSSCG00000000791	Protein quantitative trait loci, Urate levels in overweight individuals, Diisocyanate-induced asthma, Motion sickness, Body mass index, Predicted visceral adipose tissue, Body fat percentage, Age at first sexual intercourse, Metabolic biomarkers (multivariate analysis), Blood cell traits (multivariate analysis), Skin pigmentation, Blood protein levels, Erectile dysfunction, Healthy aging, Vertex-…	backfat above muscle dorsi, Shoulder subcutaneous fat thickness, Loin muscle area, Meat color L*, Backfat at first rib, Marbling, Meat color b*, Backfat at rump, Ear weight, Backfat at mid-back, Ear area, Ear erectness, Carcass temperature, Backfat between 6th and 7th ribs, subjective abnormal odor, Fat to meat ratio, Belly meat content, Estimated carcass lean content, Alkaline phosphatase activi…
Duroc	6	40827	1.84161	0.00604113		ENSSSCG00000042252		Intramuscular fat content, Meat color a*, Body weight, Actinobacillus pleuropneumoniae susceptibility, Alkaline phosphatase activity, Loin fat percentage, Lactate dehydrogenase level, Carcass length, Thoracic vertebra number, Average daily gain, Shear force, Marbling, Dressing percentage, External fat on ham, Average backfat thickness, Litter size, Backfat weight, Creatine kinase level, Time spen…
Duroc	6	39130	-1.11381	0.00604113	U6	ENSSSCG00000033058		Intramuscular fat content, Average daily gain, Meat color a*, Mean corpuscular hemoglobin content, Loin muscle area, Time spent socializing, Backfat at last rib, Subcutanous fat area, Fat to meat ratio, Belly meat content, Estimated carcass lean content, CO2 partial pressure, Drip loss, Adipocyte diameter, Teat number, Marbling, Lauric acid content, Loin and ham percentage in carcass, Relative ar…
Duroc	6	40689	-1.2272	0.000523386		ENSSSCG00000041115		Intramuscular fat content, Vertebra number, Average daily gain, Meat color a*, Mean corpuscular hemoglobin content, Time spent socializing, Backfat at last rib, Subcutanous fat area, Fat to meat ratio, Belly meat content, Drip loss, Muscle conductivity, CO2 partial pressure, Adipocyte diameter, Teat number, Marbling, Loin muscle area, Lauric acid content, Loin and ham percentage in carcass, Body …
Duroc	6	39502	6.19094	1.2425e-64		ENSSSCG00000047161		Intramuscular fat content, Meat color a*, Loin muscle area, Average daily gain, Backfat at last rib, Subcutanous fat area, Fat to meat ratio, Belly meat content, Estimated carcass lean content, Muscle conductivity, Adipocyte diameter, CO2 partial pressure, Teat number, Mean corpuscular hemoglobin content, Marbling, Lauric acid content, Loin and ham percentage in carcass, Time spent socializing, B…
Duroc	6	38959	2.29393	1.23876e-11		ENSSSCG00000018302		Teat number, muscle protein percentage, Loin muscle area, Loin weight, Teat number, difference between sides
Duroc	6	38959	2.29393	1.23876e-11	RAB3B	ENSSSCG00000021036	Mean platelet volume	Teat number, muscle protein percentage, Loin muscle area, Loin weight, Teat number, difference between sides
Duroc	6	38959	2.29393	1.23876e-11	NRDC	ENSSSCG00000003870	Depression, Major depressive disorder (MTAG), Major depressive disorder, Body mass index, Appendicular lean mass, Educational attainment, Hip circumference adjusted for BMI, Platelet count	Teat number, muscle protein percentage, Loin muscle area, Loin weight, Teat number, difference between sides
Duroc	6	38959	2.29393	1.23876e-11	OSBPL9	ENSSSCG00000021292	Brain region volumes, Height	Teat number, muscle protein percentage, Loin muscle area, Loin weight, Teat number, difference between sides
Duroc	6	40827	1.84161	0.00604113	PHC2	ENSSSCG00000025344	Smoking status (ever vs never smokers), Externalizing behaviour (multivariate analysis), Appendicular lean mass, Trans-urocanate levels in elite athletes, Cortical surface area, Smoking initiation (ever regular vs never regular) (MTAG), General risk tolerance (MTAG), Lifetime smoking, Weight, Risk-taking behavior (multivariate analysis), Cigarettes smoked per day, Height, Platelet count, Blood ur…	Intramuscular fat content, Meat color a*, Body weight, Actinobacillus pleuropneumoniae susceptibility, Alkaline phosphatase activity, Loin fat percentage, Lactate dehydrogenase level, Carcass length, Thoracic vertebra number, Average daily gain, Shear force, Marbling, Dressing percentage, External fat on ham, Average backfat thickness, Litter size, Backfat weight, Creatine kinase level, Time spen…
Duroc	6	40827	1.84161	0.00604113	ZSCAN20	ENSSSCG00000003621	Sib-shared facial trait 220; Facial segment 5; 3D morphology of the nose, Neuropathic pain in type 2 diabetes	Intramuscular fat content, Meat color a*, Body weight, Actinobacillus pleuropneumoniae susceptibility, Alkaline phosphatase activity, Loin fat percentage, Lactate dehydrogenase level, Carcass length, Thoracic vertebra number, Average daily gain, Shear force, Marbling, Dressing percentage, External fat on ham, Average backfat thickness, Litter size, Backfat weight, Creatine kinase level, Time spen…
Duroc	6	41017	-8.20739	3.53591e-33	MTCL1	ENSSSCG00000003684	Breast cancer, FEV1, Lung function (FEV1/FVC), Chronic obstructive pulmonary disease, Gut microbiota relative abundance (Faecalibacterium), Serum strontium levels, Cortical surface area, Hearing function, Lung function (FEV1), Vertex-wise sulcal depth, Chronic obstructive pulmonary disease liability (machine learning-based score), Height, Peak expiratory flow, Lung function (FVC), Cortical thickn…	Intramuscular fat content, Marbling, Body weight, Alkaline phosphatase activity, Loin fat percentage, Carcass length, Teat number, Average backfat thickness, Backfat between 3rd and 4th last ribs, Fat-cuts percentage, subjective boar flavor in lean, Lactate dehydrogenase level, subjective pork flavor in fat, Carcass weight (hot), Shear force, Loin muscle area, Shoulder meat weight, Loin muscle de…
Duroc	6	41017	-8.20739	3.53591e-33	RAB12	ENSSSCG00000038026	Adolescent idiopathic scoliosis	Intramuscular fat content, Marbling, Body weight, Alkaline phosphatase activity, Loin fat percentage, Carcass length, Teat number, Average backfat thickness, Backfat between 3rd and 4th last ribs, Fat-cuts percentage, subjective boar flavor in lean, Lactate dehydrogenase level, subjective pork flavor in fat, Carcass weight (hot), Shear force, Loin muscle area, Shoulder meat weight, Loin muscle de…
Duroc	6	41017	-8.20739	3.53591e-33	PTPRM	ENSSSCG00000028805	Dialysis-related mortality, Metabolite levels, Glucose homeostasis traits, Sitting height ratio, Benign childhood epilepsy with centro-temporal spikes, Serum chromium levels, Alkenylphosphatidylethanolamine (P-18:0/20:5) levels, Beta-sitosterol levels in elite athletes, Coronary artery calcified atherosclerotic plaque (90 or 130 HU threshold) in type 2 diabetes, Daytime sleepiness, Midgestational…	Intramuscular fat content, Marbling, Body weight, Alkaline phosphatase activity, Loin fat percentage, Carcass length, Teat number, Average backfat thickness, Backfat between 3rd and 4th last ribs, Fat-cuts percentage, subjective boar flavor in lean, Lactate dehydrogenase level, subjective pork flavor in fat, Carcass weight (hot), Shear force, Loin muscle area, Shoulder meat weight, Loin muscle de…
Duroc	6	39687	2.41413	0.00181296	CYLD	ENSSSCG00000040286	Leprosy, Asthma, Height	Intramuscular fat content, Meat color a*, Loin muscle area, Average daily gain, Backfat at last rib, Subcutanous fat area, Fat to meat ratio, Belly meat content, Estimated carcass lean content, Muscle conductivity, Adipocyte diameter, CO2 partial pressure, Teat number, Mean corpuscular hemoglobin content, Marbling, Lauric acid content, Loin and ham percentage in carcass, Time spent socializing, B…
Duroc	6	39687	2.41413	0.00181296	NOD2	ENSSSCG00000038073	Crohn's disease, Inflammatory bowel disease, Crohn's disease vs rheumatoid arthritis (ordinary least squares (OLS)), Chronic inflammatory diseases (ankylosing spondylitis, Crohn's disease, psoriasis, primary sclerosing cholangitis, ulcerative colitis) (pleiotropy), Medication use (thyroid preparations), Parkinson's disease or first degree relation to individual with Parkinson's disease, Mouth ulc…	Intramuscular fat content, Meat color a*, Loin muscle area, Average daily gain, Backfat at last rib, Subcutanous fat area, Fat to meat ratio, Belly meat content, Estimated carcass lean content, Muscle conductivity, Adipocyte diameter, CO2 partial pressure, Teat number, Mean corpuscular hemoglobin content, Marbling, Lauric acid content, Loin and ham percentage in carcass, Time spent socializing, B…
Duroc	7	43215	-1.55681	0.0396281		ENSSSCG00000045480		Average daily gain, Average backfat thickness, Backfat at last rib, Loin muscle depth, Loin muscle area, Lean meat percentage, Total number born alive, Salmonella count in liver, Meat color score, Salmonella count in liver and spleen, Salmonella count in spleen, Carcass length, Meat color-L, muscle protein percentage, Backfat at tenth rib, Shoulder subcutaneous fat thickness, Time spent walking, …
Duroc	7	42188	1.03298	0.0411004		ENSSSCG00000044298		Average daily gain, Average backfat thickness, Backfat at last rib, Loin muscle depth, Loin muscle area, Lean meat percentage, Total number born alive, Meat color score, Shoulder external fat weight, Carcass length, Meat color-L, Backfat at tenth rib, muscle protein percentage, Shoulder subcutaneous fat thickness, Time spent walking, CO2 partial pressure, Bilirubin level, Mycoplasma hyopneumoniae…
Duroc	7	43764	1.46709	0.0938771		ENSSSCG00000034585		Average daily gain, Average backfat thickness, Backfat at last rib, Loin muscle depth, Loin muscle area, Lean meat percentage, Shoulder subcutaneous fat thickness, Loin fat percentage, Teat number, Body weight, Backfat at last lumbar, Linolenic acid content, Linoleic acid content, Polyunsaturated fatty acid content, Muscle moisture percentage, Diameter of type IIb muscle fibers, Average lactate, …
Duroc	7	43074	-1.9195	0.00056438		ENSSSCG00000049999		Average daily gain, Average backfat thickness, Backfat at last rib, Loin muscle depth, Loin muscle area, Lean meat percentage, Shoulder subcutaneous fat thickness, Meat color a*, Corpus luteum number, Carcass weight (hot), Loin fat percentage, Teat number, Body weight, Carcass length, Muscle conductivity, Smell intensity - fat, Meat color-a, Backfat at last lumbar, Muscle pH, Backfat at tenth rib…
Duroc	7	43184	-2.69249	6.64828e-09		ENSSSCG00000046645		Average daily gain, Average backfat thickness, Backfat at last rib, Loin muscle depth, Loin muscle area, Lean meat percentage, Shoulder subcutaneous fat thickness, Meat color a*, Corpus luteum number, Carcass weight (hot), Loin fat percentage, Teat number, Body weight, Carcass length, Muscle conductivity, Smell intensity - fat, Meat color-a, Backfat at last lumbar, Muscle pH, Backfat at tenth rib…
Duroc	7	43513	3.20017	9.35867e-09		ENSSSCG00000042623		Average daily gain, Average backfat thickness, Backfat at last rib, Loin muscle depth, Loin muscle area, Lean meat percentage, Shoulder subcutaneous fat thickness, Loin fat percentage, Teat number, Body weight, Carcass length, Linoleic acid content, Linolenic acid content, Polyunsaturated fatty acid content, Ham weight, backfat above muscle dorsi, Loin weight, Hematin pigment content, Number of r…
Duroc	7	42704	3.30965	0.00243016	ZFAND3	ENSSSCG00000039952	Type 2 diabetes, Serum alkaline phosphatase levels, Post bronchodilator FEV1/FVC ratio, Male-pattern baldness, Insomnia, Educational attainment, Height, Insulin resistance/response, Adolescent idiopathic scoliosis	Average daily gain, Average backfat thickness, Backfat at last rib, Loin muscle depth, Loin muscle area, Lean meat percentage, Meat color score, Shoulder subcutaneous fat thickness, Carcass width (minimum), Semimembranosus angle, Backfat at first rib, Meat color a*, Corpus luteum number, Carcass weight (hot), Carcass length, Smell intensity - fat, Meat color-a, Heart weight, Loin fat percentage, …
Duroc	7	43764	1.46709	0.0938771	ST8SIA2	ENSSSCG00000039271	Night sleep phenotypes, Resistance to COVID-19 infection (Exposed negative vs positive), Allergic rhinitis, Fractures (vertebral)	Average daily gain, Average backfat thickness, Backfat at last rib, Loin muscle depth, Loin muscle area, Lean meat percentage, Shoulder subcutaneous fat thickness, Loin fat percentage, Teat number, Body weight, Backfat at last lumbar, Linolenic acid content, Linoleic acid content, Polyunsaturated fatty acid content, Muscle moisture percentage, Diameter of type IIb muscle fibers, Average lactate, …
Duroc	7	43074	-1.9195	0.00056438	RASGRF1	ENSSSCG00000001771	RR interval (heart rate), Refractive error, Spherical equivalent, Spherical equivalent or myopia (age of diagnosis), Pancreatic beta-cell glucose sensitivity, High myopia, Spherical equivalent (joint analysis main effects and education interaction), Total cholesterol levels, 5-acetylamino-6-formylamino-3-methyluracil levels in elite athletes, Hyperopia, Myopia, Height	Average daily gain, Average backfat thickness, Backfat at last rib, Loin muscle depth, Loin muscle area, Lean meat percentage, Shoulder subcutaneous fat thickness, Meat color a*, Corpus luteum number, Carcass weight (hot), Loin fat percentage, Teat number, Body weight, Carcass length, Muscle conductivity, Smell intensity - fat, Meat color-a, Backfat at last lumbar, Muscle pH, Backfat at tenth rib…
Duroc	7	41709	3.85559	2.42212e-06	JARID2	ENSSSCG00000001061	Lymphocyte count, Nevus count or cutaneous melanoma, Alanine aminotransferase levels, Cervical cancer, Appendicular lean mass, Hand grip strength, Sex hormone-binding globulin levels adjusted for BMI, Aspartate aminotransferase to alanine aminotransferase ratio, Type 2 diabetes, Reaction time, Sex hormone-binding globulin levels, Height, Smoking initiation, Hip circumference adjusted for BMI	Average daily gain, Average backfat thickness, Backfat at last rib, Loin muscle depth, Loin muscle area, Lean meat percentage, Total number born alive, Salmonella count in liver, Meat color score, Shoulder external fat weight, Carcass length, muscle protein percentage, Backfat at tenth rib, Shoulder subcutaneous fat thickness, Time spent walking, CO2 partial pressure, Bilirubin level, Phosphate l…
Duroc	7	43184	-2.69249	6.64828e-09	HOMER2	ENSSSCG00000001804	General cognitive ability, Bipolar disorder, Coronary artery disease in dyslipidemia, High-density lipoprotein levels (MTAG), Educational attainment, Lung function (FVC), Estimated glomerular filtration rate (creatinine), Schizophrenia, Homer protein homolog 1 levels, Hip circumference adjusted for BMI, Hip index, Body mass index, Lung function (FEV1/FVC)	Average daily gain, Average backfat thickness, Backfat at last rib, Loin muscle depth, Loin muscle area, Lean meat percentage, Shoulder subcutaneous fat thickness, Meat color a*, Corpus luteum number, Carcass weight (hot), Loin fat percentage, Teat number, Body weight, Carcass length, Muscle conductivity, Smell intensity - fat, Meat color-a, Backfat at last lumbar, Muscle pH, Backfat at tenth rib…
Duroc	7	43184	-2.69249	6.64828e-09	WHAMM	ENSSSCG00000001805	Lung function (FEV1)	Average daily gain, Average backfat thickness, Backfat at last rib, Loin muscle depth, Loin muscle area, Lean meat percentage, Shoulder subcutaneous fat thickness, Meat color a*, Corpus luteum number, Carcass weight (hot), Loin fat percentage, Teat number, Body weight, Carcass length, Muscle conductivity, Smell intensity - fat, Meat color-a, Backfat at last lumbar, Muscle pH, Backfat at tenth rib…
Duroc	7	43184	-2.69249	6.64828e-09	FSD2	ENSSSCG00000001806	Pro-interleukin-16 levels, Colorectal adenoma (advanced), HDL cholesterol levels, Triglyceride levels, Type 2 diabetes, Unilateral cleft lip, Serum creatinine levels	Average daily gain, Average backfat thickness, Backfat at last rib, Loin muscle depth, Loin muscle area, Lean meat percentage, Shoulder subcutaneous fat thickness, Meat color a*, Corpus luteum number, Carcass weight (hot), Loin fat percentage, Teat number, Body weight, Carcass length, Muscle conductivity, Smell intensity - fat, Meat color-a, Backfat at last lumbar, Muscle pH, Backfat at tenth rib…
Duroc	7	43184	-2.69249	6.64828e-09	AP3B2	ENSSSCG00000001807	Cognitive performance (MTAG), Educational attainment (MTAG), Body mass index (MTAG), Highest math class taken (MTAG)	Average daily gain, Average backfat thickness, Backfat at last rib, Loin muscle depth, Loin muscle area, Lean meat percentage, Shoulder subcutaneous fat thickness, Meat color a*, Corpus luteum number, Carcass weight (hot), Loin fat percentage, Teat number, Body weight, Carcass length, Muscle conductivity, Smell intensity - fat, Meat color-a, Backfat at last lumbar, Muscle pH, Backfat at tenth rib…
Duroc	7	42188	1.03298	0.0411004	ID4	ENSSSCG00000024312	Appendicular lean mass, Anthropometric traits, Anthropometric traits (multi-trait analysis), Fat-free mass, Body fat distribution (arm fat ratio), Body fat distribution (trunk fat ratio), Height, Waist circumference adjusted for body mass index, Body fat distribution (leg fat ratio), Hip circumference adjusted for BMI	Average daily gain, Average backfat thickness, Backfat at last rib, Loin muscle depth, Loin muscle area, Lean meat percentage, Total number born alive, Meat color score, Shoulder external fat weight, Carcass length, Meat color-L, Backfat at tenth rib, muscle protein percentage, Shoulder subcutaneous fat thickness, Time spent walking, CO2 partial pressure, Bilirubin level, Mycoplasma hyopneumoniae…
Duroc	7	41806	2.24879	0.000127683	SERPINA3-2	ENSSSCG00000030371		Shoulder subcutaneous fat thickness, Linolenic acid content, Body weight, Backfat weight, Myristic acid content, Leaf fat weight, uterine horn length, Potassium level, Cortisol level variations, Body weight linear, Percentage type IIa fibers, Time spent feeding, Osteochondrosis score, Daily feed intake, lean thickness between 3rd and 4th last ribs, Litter size, Linoleic acid content, Cortisol lev…
Duroc	8	44523	-4.23706	3.31164e-22	EMCN	ENSSSCG00000038080	Waist circumference adjusted for body mass index, Tenofovir clearance in HIV infection, Hepcidin/ferritin ratio, Food allergy, Taste perception (total score including phenylthiocarbamide) in obesity with metabolic syndrome, Umami taste perception in obesity with metabolic syndrome, Intraocular pressure, Resistance to COVID-19 infection (Exposed negative vs positive), Height, Insomnia, Depressed a…	Litter size, Loin muscle area, Melanoma susceptibility, Lauric acid content, Palmitic acid content, Average chain length, Muscle pH, Backfat at last rib, Meat color a*, Meat color b*, Muscle moisture percentage, Total number born alive, Shoulder subcutaneous fat thickness, Average backfat thickness, Belly meat content, Palmitoleic acid content, Average daily gain, Dressing percentage, Daily feed …
Duroc	8	44523	-4.23706	3.31164e-22	DDIT4L	ENSSSCG00000025240		Litter size, Loin muscle area, Melanoma susceptibility, Lauric acid content, Palmitic acid content, Average chain length, Muscle pH, Backfat at last rib, Meat color a*, Meat color b*, Muscle moisture percentage, Total number born alive, Shoulder subcutaneous fat thickness, Average backfat thickness, Belly meat content, Palmitoleic acid content, Average daily gain, Dressing percentage, Daily feed …
Duroc	8	45195	1.00259	0.00668884	ANTXR2	ENSSSCG00000009256	Ankylosing spondylitis, Spherical equivalent or myopia (age of diagnosis), Myopia (age of diagnosis), Lymphocyte count, Childhood ALL/LBL (acute lymphoblastic leukemia/lymphoblastic lymphoma) treatment-related venous thromboembolism, Longitudinal brain connectivity change (global efficiency), Longitudinal brain connectivity change (characteristic path length), Low myopia vs hyperopia, Chronic inf…	Melanoma susceptibility, Muscle pH, Litter size, Total number born alive, Muscle moisture percentage, Cooking yield, Ovary weight, Off-flavor score, Plateletcrit
Duroc	9	49788	4.01692	3.84424e-30		ENSSSCG00000042041		Empty body protein content, Days to 105 kg, Estimated carcass lean content, Drip loss, Carcass weight (hot), tenderness score, Ham weight, Carcass temperature, Fat weight (total), Empty body lipid content, Backfat at last rib, Average daily gain, Muscle pH, Body weight, Lean meat percentage, Shear force, Meat color a*, Meat color L*, Muscle conductivity, backfat above muscle dorsi, Carcass length…
Duroc	9	48480	1.29377	0.00239608		ENSSSCG00000044939		Shear force, tenderness score, backfat above muscle dorsi, Backfat at mid-back, Muscle moisture percentage, Meat color a*, Belly fat area, Average backfat thickness, Body weight, Average daily gain, Time spent feeding, Ear erectness, Nonfunctional nipples, Linolenic acid content, Ham weight, Myristic acid content, Leptin level, Meat color L*, Time spent rooting
Duroc	9	48816	-1.65348	1.18279e-09		ENSSSCG00000048475		Shear force, tenderness score, backfat above muscle dorsi, Backfat at mid-back, Muscle moisture percentage, Meat color a*, Belly fat area, Average backfat thickness, Body weight, Average daily gain, Time spent feeding, Ear erectness, Nonfunctional nipples, Leptin level, Ham weight, Leaf fat weight, Loin muscle area, Meat color L*, Time spent rooting
Duroc	9	48733	-3.11909	0.0745597		ENSSSCG00000033271		Shear force, tenderness score, backfat above muscle dorsi, Backfat at mid-back, Muscle moisture percentage, Meat color a*, Belly fat area, Average backfat thickness, Body weight, Average daily gain, Time spent feeding, Ear erectness, Nonfunctional nipples, Leptin level, Ham weight, Leaf fat weight, Loin muscle area, Meat color L*, Time spent rooting
Duroc	9	49778	2.57183	2.53796e-12		ENSSSCG00000045298		backfat above muscle dorsi, Backfat at mid-back, Muscle moisture percentage, Meat color a*, Leaf fat weight, Muscle pH, Corpus luteum number, Backfat at first rib, Drip loss, Meat color-L, Off-flavor score, Loin muscle area, Shoulder weight, Meat color L*, External fat on loin, External fat on ham, Side fat thickness, Melanoma susceptibility, Average daily gain, Diameter of type I muscle fibers, …
Duroc	9	49779	3.07563	9.53801e-20		ENSSSCG00000045298		backfat above muscle dorsi, Backfat at mid-back, Muscle moisture percentage, Meat color a*, Leaf fat weight, Muscle pH, Corpus luteum number, Backfat at first rib, Drip loss, Meat color-L, Off-flavor score, Loin muscle area, Shoulder weight, Meat color L*, External fat on loin, External fat on ham, Side fat thickness, Melanoma susceptibility, Average daily gain, Diameter of type I muscle fibers, …
Duroc	9	49062	-2.66082	0.0578783	CADM1	ENSSSCG00000031831	Obesity-related traits, Menarche (age at onset), Body mass index, Waist circumference, Heel bone mineral density, Thyroid stimulating hormone levels, Childhood body mass index, Anorexia nervosa, Vaginal microbiome beta diversity (Weighted Unifrac), Weight, RBC levels of [Similar to: L-Glutathione (reduced); deltaMass: -348.1329 Da], RBC levels of [Similar to: L-Glutathione oxidized; deltaMass: -1…	backfat above muscle dorsi, Backfat at mid-back, Muscle moisture percentage, Meat color a*, Average backfat thickness, Nonfunctional nipples, Leaf fat weight, Average daily gain, Liver weight, Muscle fat content, Muscle pH, CSFV antibody level, Melanoma susceptibility, Stearic acid content, Meat color L*, Palmitoleic acid content, Ear erectness, androstenone, laboratory
Duroc	9	49202	-1.8041	1.18279e-09	SORL1	ENSSSCG00000015135	Alzheimer's disease (late onset), Spontaneous preterm birth (preterm birth), Alzheimer's disease or family history of Alzheimer's disease, Maternal history of Alzheimer's disease, Family history of Alzheimer's disease, Alcohol consumption (heavy vs. light/non-drinkers), Macular thickness, Alzheimer's disease or educational attainment (pleiotropy), Overall survival in advanced colorectal cancer, R…	backfat above muscle dorsi, Backfat at mid-back, Muscle moisture percentage, Meat color a*, Nonfunctional nipples, Ear erectness, Average daily gain, Liver weight, Muscle fat content, Muscle pH, androstenone, laboratory, Melanoma susceptibility, Palmitoleic acid content, Stearic acid content, Loin muscle area, Meat color L*, Fat percentage in carcass, Leaf fat weight, Linoleic acid content, Fat a…
Duroc	9	49788	4.01692	3.84424e-30	RELT	ENSSSCG00000014825	Tumor necrosis factor receptor superfamily member 19L levels	Empty body protein content, Days to 105 kg, Estimated carcass lean content, Drip loss, Carcass weight (hot), tenderness score, Ham weight, Carcass temperature, Fat weight (total), Empty body lipid content, Backfat at last rib, Average daily gain, Muscle pH, Body weight, Lean meat percentage, Shear force, Meat color a*, Meat color L*, Muscle conductivity, backfat above muscle dorsi, Carcass length…
Duroc	9	49788	4.01692	3.84424e-30	FAM168A	ENSSSCG00000039996	Waist-hip ratio, Vertigo, Serum levels of protein RELT, Refractive error, Apolipoprotein A1 levels, Tumor necrosis factor receptor superfamily member 19L levels (RELT.5115.31.3), Heel bone mineral density, Platelet count	Empty body protein content, Days to 105 kg, Estimated carcass lean content, Drip loss, Carcass weight (hot), tenderness score, Ham weight, Carcass temperature, Fat weight (total), Empty body lipid content, Backfat at last rib, Average daily gain, Muscle pH, Body weight, Lean meat percentage, Shear force, Meat color a*, Meat color L*, Muscle conductivity, backfat above muscle dorsi, Carcass length…
Duroc	9	49778	2.57183	2.53796e-12	ASNS	ENSSSCG00000015340	Asparagine levels, Plasma free asparagine levels	backfat above muscle dorsi, Backfat at mid-back, Muscle moisture percentage, Meat color a*, Leaf fat weight, Muscle pH, Corpus luteum number, Backfat at first rib, Drip loss, Meat color-L, Off-flavor score, Loin muscle area, Shoulder weight, Meat color L*, External fat on loin, External fat on ham, Side fat thickness, Melanoma susceptibility, Average daily gain, Diameter of type I muscle fibers, …
Duroc	9	49779	3.07563	9.53801e-20	ASNS	ENSSSCG00000015340	Asparagine levels, Plasma free asparagine levels	backfat above muscle dorsi, Backfat at mid-back, Muscle moisture percentage, Meat color a*, Leaf fat weight, Muscle pH, Corpus luteum number, Backfat at first rib, Drip loss, Meat color-L, Off-flavor score, Loin muscle area, Shoulder weight, Meat color L*, External fat on loin, External fat on ham, Side fat thickness, Melanoma susceptibility, Average daily gain, Diameter of type I muscle fibers, …
Duroc	9	49794	4.7948	1.56235e-41	MIOS	ENSSSCG00000015343		backfat above muscle dorsi, Backfat at mid-back, Muscle moisture percentage, Meat color a*, Leaf fat weight, Muscle pH, Corpus luteum number, Backfat at first rib, Drip loss, Meat color-L, Off-flavor score, Loin muscle area, External fat on loin, Meat color L*, External fat on ham, Side fat thickness, Average daily gain, Melanoma susceptibility, Average backfat thickness, Neck weight, Abdominal f…
Duroc	9	49794	4.7948	1.56235e-41	UMAD1	ENSSSCG00000036169	Smooth-surface caries, Insulin-like growth factors, Obesity-related traits, Metabolite levels, Melanoma, Response to opiods (pain relief efficacy), Macrophage inflammatory protein 1b levels, Bisoprolol clearance in non-ST elevation acute coronary syndrome, Facial wrinkles (under eye), Tinnitus, R-6-hydroxywarfarin to R-warfarin ratio, Drug-induced Stevens-Johnson syndrome or toxic epidermal necro…	backfat above muscle dorsi, Backfat at mid-back, Muscle moisture percentage, Meat color a*, Leaf fat weight, Muscle pH, Corpus luteum number, Backfat at first rib, Drip loss, Meat color-L, Off-flavor score, Loin muscle area, External fat on loin, Meat color L*, External fat on ham, Side fat thickness, Average daily gain, Melanoma susceptibility, Average backfat thickness, Neck weight, Abdominal f…
Duroc	9	49794	4.7948	1.56235e-41	GLCCI1	ENSSSCG00000015345	Eosinophil counts, Basophil percentage of white cells, Household income, Household income (MTAG), Neutrophil count, Cognitive performance (MTAG), Appendicular lean mass, Moderate or severe diarrhoea in darapladib-treated cardiovascular disease (time to event), Sum neutrophil eosinophil counts, Granulocyte count, Sum eosinophil basophil counts, Lymphocyte percentage of white cells, Educational att…	backfat above muscle dorsi, Backfat at mid-back, Muscle moisture percentage, Meat color a*, Leaf fat weight, Muscle pH, Corpus luteum number, Backfat at first rib, Drip loss, Meat color-L, Off-flavor score, Loin muscle area, External fat on loin, Meat color L*, External fat on ham, Side fat thickness, Average daily gain, Melanoma susceptibility, Average backfat thickness, Neck weight, Abdominal f…
Duroc	9	49880	4.30486	2.57805e-36	DGKB	ENSSSCG00000015355	Response to treatment for acute lymphoblastic leukemia, Type 2 diabetes, Verbal declarative memory, Waist circumference adjusted for body mass index, Blood sugar levels, Adolescent idiopathic scoliosis, Waist-hip ratio, Rosacea symptom severity, Gut microbiota relative abundance (Blautia), N2-acetyllysine levels in elite athletes, Medication use (drugs used in diabetes), Atrial fibrillation/atria…	backfat above muscle dorsi, Backfat at mid-back, Muscle moisture percentage, Meat color a*, Leaf fat weight, Muscle pH, Corpus luteum number, Backfat at first rib, Drip loss, Meat color-L, Off-flavor score, Loin muscle area, External fat on loin, Meat color L*, External fat on ham, Side fat thickness, Average daily gain, Melanoma susceptibility, Average backfat thickness, Carcass length, Protein …
Duroc	9	48480	1.29377	0.00239608	CTSC	ENSSSCG00000014924	Basophil percentage of white cells, Serum levels of protein CTSC, Urinary albumin-to-creatinine ratio in diabetes, Monocyte count, Treatment or medication use - elleste duet conti tablet (UKB data field 20003_1141156644), Blood protein levels, Neurological blood protein biomarker levels, Eosinophil counts, Hair color	Shear force, tenderness score, backfat above muscle dorsi, Backfat at mid-back, Muscle moisture percentage, Meat color a*, Belly fat area, Average backfat thickness, Body weight, Average daily gain, Time spent feeding, Ear erectness, Nonfunctional nipples, Linolenic acid content, Ham weight, Myristic acid content, Leptin level, Meat color L*, Time spent rooting
Duroc	9	48710	-2.09337	0.000642612	MAML2	ENSSSCG00000034879	Sudden cardiac arrest, Corneal astigmatism, Ulcerative colitis, Metabolite levels, Waist-to-hip circumference ratio (alcohol intake interaction), Response to chemotherapy in breast cancer hypertensive cases (cumulative dose) (bevacizumab), Hematocrit, Hemoglobin concentration, Whole brain free water diffusion (multivariate analysis), SSC-A on Natural Killer T, Non-glioblastoma glioma, Methadone d…	Shear force, tenderness score, backfat above muscle dorsi, Backfat at mid-back, Muscle moisture percentage, Meat color a*, Belly fat area, Average backfat thickness, Body weight, Average daily gain, Time spent feeding, Ear erectness, Nonfunctional nipples, Leptin level, Ham weight, Leaf fat weight, Loin muscle area, Meat color L*, Sperm motility, Time spent rooting
Duroc	9	48710	-2.09337	0.000642612	CCDC82	ENSSSCG00000014972	Parkinson's disease	Shear force, tenderness score, backfat above muscle dorsi, Backfat at mid-back, Muscle moisture percentage, Meat color a*, Belly fat area, Average backfat thickness, Body weight, Average daily gain, Time spent feeding, Ear erectness, Nonfunctional nipples, Leptin level, Ham weight, Leaf fat weight, Loin muscle area, Meat color L*, Sperm motility, Time spent rooting
Duroc	9	48710	-2.09337	0.000642612	JRKL	ENSSSCG00000034924		Shear force, tenderness score, backfat above muscle dorsi, Backfat at mid-back, Muscle moisture percentage, Meat color a*, Belly fat area, Average backfat thickness, Body weight, Average daily gain, Time spent feeding, Ear erectness, Nonfunctional nipples, Leptin level, Ham weight, Leaf fat weight, Loin muscle area, Meat color L*, Sperm motility, Time spent rooting
Duroc	9	48816	-1.65348	1.18279e-09	DYNC2H1	ENSSSCG00000033937	Diisocyanate-induced asthma, Matrix metalloproteinase-3 levels, Spine bone mineral density and alcohol drinking, Adult body size, Blood protein levels, Intraocular pressure, Toenail selenium levels, Tuberculosis, Body mass index, Serum uric acid levels, Body mass index (MTAG)	Shear force, tenderness score, backfat above muscle dorsi, Backfat at mid-back, Muscle moisture percentage, Meat color a*, Belly fat area, Average backfat thickness, Body weight, Average daily gain, Time spent feeding, Ear erectness, Nonfunctional nipples, Leptin level, Ham weight, Leaf fat weight, Loin muscle area, Meat color L*, Time spent rooting
Duroc	10	6123	3.22596	1.35724e-05		ENSSSCG00000041097		Shear force, Meat color a*, Meat color b*, Shoulder subcutaneous fat thickness, Backfat at mid-back, Osteochondrosis score, Vertebra number, Corpus luteum number, Semimembranosus angle, Percentage type IIa fibers, Teat number, Backfat at last rib, Loin muscle area, Plasma FSH concentration, Musculus semitendinosus (ST) weight, Marbling, Musculus semimembranosus et adductor (SMA) weight, Ham fat t…
Duroc	10	5979	2.73041	0.00132419	PIP4K2A	ENSSSCG00000011079	Obesity-related traits, Height, Nonsyndromic cleft lip with or without cleft palate, Weight, Breast cancer, Low myopia, Lymphocyte percentage of white cells, Tinnitus in cisplatin-treated testicular cancer, Glutamine levels, Environmental pollutants exposure (POD high), Non-albumin protein levels, 2,4,5-trichlorophenol levels, DDT metabolite (DDD p-p') levels, Cobalt levels, 2,4,5-trichlorophenol…	Average daily gain, Shear force, Meat color a*, Meat color b*, Shoulder subcutaneous fat thickness, Marbling, Osteochondrosis score, Lumbar vertebra number, Corpus luteum number, Semimembranosus angle, External fat on loin, Body weight, Muscle conductivity, Percentage type IIa fibers, Teat number, Backfat at mid-back, subjective abnormal odor, Hemoglobin, Hematocrit, Vertebra number, Right teat n…
Duroc	10	6055	-4.60341	5.40405e-32		ENSSSCG00000040615		Shear force, Meat color a*, Meat color b*, Shoulder subcutaneous fat thickness, Backfat at mid-back, Osteochondrosis score, Vertebra number, Corpus luteum number, Semimembranosus angle, Percentage type IIa fibers, Teat number, Backfat at last rib, Musculus semitendinosus (ST) weight, Cortisol level, Plasma FSH concentration, Marbling, Musculus semimembranosus et adductor (SMA) weight, Ham fat thi…
Duroc	10	6187	3.75688	2.1989e-47		ENSSSCG00000011121		Shear force, Meat color a*, Meat color b*, Shoulder subcutaneous fat thickness, Backfat at mid-back, Osteochondrosis score, Vertebra number, Corpus luteum number, Semimembranosus angle, Cortisol level, Teat number, Ham fat thickness, Hematocrit, Cholesterol level in meat, Aspartate aminotransferase activity, Chest circumference, Marbling, Lumbar vertebra number, Creatinine level
Duroc	10	6501	-3.93441	2.62879e-09	GPATCH2	ENSSSCG00000027207	Visceral adipose tissue adjusted for BMI, Familial lung cancer, Proliferative diabetic retinopathy (vs NPDR and no DR), Diastolic blood pressure, Resting heart rate, Height, Gut microbiota (bacterial taxa, hurdle binary method), Developmental stuttering, Educational attainment	Head weight, Body weight, Loin and neck meat weight, Carcass weight (cold), Ham weight, Number of capillaries per type IIa fiber, Average daily gain, Stearic acid content, Oleic acid content, Change in interferon-gamma level, Interleukin-10 level, Hemolytic complement activity (alternative pathway), Shear force, Shoulder subcutaneous fat thickness, Meat color b*, Percentage type I fibers, Number …
Duroc	10	5111	1.73241	0.0339827	PLD5	ENSSSCG00000021132	IgG glycosylation, Response to cytadine analogues (cytosine arabinoside), Myopia (age of diagnosis), Trauma exposure in major depressive disorder-negative individuals, Gut microbiota (bacterial taxa, rank normal transformation method), Spherical equivalent or myopia (age of diagnosis), Prevotella sp002933775 abundance in stool, Facial phenotypes (nasal bridge height), Dementia in non-APOE e4 carr…	Head weight, Body weight, Loin and neck meat weight, Carcass weight (cold), Ham weight, Number of capillaries per type IIa fiber, Average daily gain, Change in interferon-gamma level, Interleukin-10 level, Shear force, Meat color a*, Meat color b*, Shoulder subcutaneous fat thickness, Percentage type IIa fibers, Backfat at mid-back, Number of capillaries per muscle fiber, Marbling, Palmitic acid …
Duroc	10	5356	1.78768	0.00549266	PPP1R12B	ENSSSCG00000010925	Obesity-related traits, Chronic obstructive pulmonary disease, acne vulgaris, Mitral valve prolapse, Sphingomyelin (d18:0/16:0) levels, Biological sex, Sex ratio, Celiac disease, Coronary heart disease	Number of capillaries per muscle fiber, Number of capillaries per type IIa fiber, Average daily gain, Change in interferon-gamma level, Shear force, Meat color a*, Shoulder subcutaneous fat thickness, Percentage type I fibers, Percentage type IIa fibers, Backfat at mid-back, Marbling, Osteochondrosis score, Carcass weight (hot), Interleukin-10 level, Teat number, Vertebra number, Linoleic acid co…
Duroc	10	5356	1.78768	0.00549266	SYT2	ENSSSCG00000010926	Cortical thickness, Epilepsy and lamotrigine-induced maculopapular eruptions, Vaginal microbiome MetaCyc pathway (PWY-1622|formaldehyde assimilation I (serine pathway))	Number of capillaries per muscle fiber, Number of capillaries per type IIa fiber, Average daily gain, Change in interferon-gamma level, Shear force, Meat color a*, Shoulder subcutaneous fat thickness, Percentage type I fibers, Percentage type IIa fibers, Backfat at mid-back, Marbling, Osteochondrosis score, Carcass weight (hot), Interleukin-10 level, Teat number, Vertebra number, Linoleic acid co…
Duroc	11	7726	1.70653	2.96116e-05	GPC6	ENSSSCG00000009489	Neuroticism (age interaction), Visceral fat, Attention deficit hyperactivity disorder, Tonometry, Obesity-related traits, Alzheimer's disease (cognitive decline), Disc degeneration (lumbar), Heel bone mineral density, 5alpha-pregnan-3beta,20alpha-diol monosulfate (2) levels in elite athletes, Biological sex, Night sleep phenotypes, Schizophrenia, Neuroticism, Positive affect, Arterial stiffness i…	Lauric acid content, Oleic acid content, Monounsaturated fatty acid content, Backfat at mid-back, Mean corpuscular hemoglobin concentration, Meat color b*, Time spent drinking, Eosinophil number, Meat color score, Drip loss, Percentage type I fibers, Nonfunctional nipples, Lean meat percentage, Feed intake, Average backfat thickness, Backfat at last rib, Loin muscle area, Average daily gain, Doub…
Duroc	11	8029	-2.9448	0.00946773	FGF14	ENSSSCG00000009527	Preeclampsia, Total cholesterol change in response to fenofibrate in statin-treated type 2 diabetes, LDL cholesterol change in response to fenofibrate in statin-treated type 2 diabetes, PR interval, Maximum habitual alcohol consumption, Aerodigestive squamous cell cancer (pleiotropy), Bone mineral density (hip), Plasma parathyroid hormone levels, Response to methylphenidate treatment in attention…	Lauric acid content, Oleic acid content, Monounsaturated fatty acid content, Backfat at mid-back, Mean corpuscular hemoglobin concentration, Meat color b*, Time spent drinking, Eosinophil number, Meat color score, Drip loss, Percentage type I fibers, Nonfunctional nipples, Lean meat percentage, Feed intake, Average backfat thickness, Backfat at last rib, Loin muscle area, Backfat at tenth rib, Mu…
Duroc	12	9001	-2.41234	2.21805e-13		ENSSSCG00000047490		Backfat at mid-back, Vertebra number, Thoracic vertebra number, Actinobacillus pleuropneumoniae susceptibility, Triglyceride level, HDL cholesterol, Muscle moisture percentage, Body weight, Leaf fat weight, Left teat number, Phosphate level, Gadoleic acid content, Fat percentage in carcass, Teat number, Ham fat thickness, Backfat at last rib, Creatine kinase level, Muscle pH, Average backfat thic…
Duroc	12	8484	2.57189	0.00232061	TANC2	ENSSSCG00000017298	Cleft lip with or without cleft palate, Optic disc size, 3-indoxyl sulfate levels in elite athletes, Appendicular lean mass, Cortical surface area, 6-hydroxyindole sulfate levels in elite athletes, Intelligence (MTAG), Gut microbiota abundance (family Streptococcaceae id.1850), Educational attainment, Morning person, Morningness, Insomnia, Peripheral arterial disease (traffic-related air pollutio…	Backfat at mid-back, Backfat at last rib, Interleukin-10 level, Toll-like receptor 9 level, Vertebra number, Actinobacillus pleuropneumoniae susceptibility, Linolenic acid content, Carcass length, Myristic acid content, Triglyceride level, HDL cholesterol, LDL cholesterol, Cholesterol level, Muscle pH, Thoracic vertebra number, Muscle moisture percentage, Lean meat percentage, Teat number, Body w…
Duroc	12	8484	2.57189	0.00232061		ENSSSCG00000039015		Backfat at mid-back, Backfat at last rib, Interleukin-10 level, Toll-like receptor 9 level, Vertebra number, Actinobacillus pleuropneumoniae susceptibility, Linolenic acid content, Carcass length, Myristic acid content, Triglyceride level, HDL cholesterol, LDL cholesterol, Cholesterol level, Muscle pH, Thoracic vertebra number, Muscle moisture percentage, Lean meat percentage, Teat number, Body w…
Duroc	13	10237	2.21475	0.00133075	U6	ENSSSCG00000033828		Backfat at tenth rib, Average daily gain, Corpus luteum number, Average backfat thickness, Myofibril fragmentation index, Lean meat percentage, Ear weight, Actinobacillus pleuropneumoniae susceptibility, Salmonella count in liver and spleen, Salmonella count in liver, Meat color a*, Muscle pH, Salmonella count in spleen
Duroc	13	13198	1.68318	0.000166338		ENSSSCG00000046931		Backfat at tenth rib, Average daily gain, Corpus luteum number, Average backfat thickness, Myofibril fragmentation index, Lean meat percentage, Ear weight, Actinobacillus pleuropneumoniae susceptibility, Salmonella count in liver and spleen, Salmonella count in liver, Teat number, Muscle pH, Salmonella count in spleen
Duroc	13	10760	-1.87833	0.00668884		ENSSSCG00000049210		Average daily gain, Actinobacillus pleuropneumoniae susceptibility, Triglyceride level, Arachidic acid content, Meat color a*, Carcass temperature, Body weight, Cholesterol level, Protein accretion rate, Feed conversion ratio, Melanoma susceptibility, subjective abnormal odor, subjective pork odor, Shoulder external fat weight, Cortisol level, Corpus luteum number, Red blood cell count, Mean corp…
Duroc	13	10237	2.21475	0.00133075	PIK3R4	ENSSSCG00000029094	Pulse pressure, Protein quantitative trait loci (liver), Abdominal aortic calcification levels	Backfat at tenth rib, Average daily gain, Corpus luteum number, Average backfat thickness, Myofibril fragmentation index, Lean meat percentage, Ear weight, Actinobacillus pleuropneumoniae susceptibility, Salmonella count in liver and spleen, Salmonella count in liver, Meat color a*, Muscle pH, Salmonella count in spleen
Duroc	13	10237	2.21475	0.00133075	COL6A6	ENSSSCG00000037430	Thoracic aortic calcification levels, OTU97_80 (Ruminococcus) prevalence, Height	Backfat at tenth rib, Average daily gain, Corpus luteum number, Average backfat thickness, Myofibril fragmentation index, Lean meat percentage, Ear weight, Actinobacillus pleuropneumoniae susceptibility, Salmonella count in liver and spleen, Salmonella count in liver, Meat color a*, Muscle pH, Salmonella count in spleen
Duroc	13	9704	1.53035	0.0312855	KCNAB1	ENSSSCG00000025810	Aging traits, Bevacizumab-induced hypertension, Laurylcarnitine (C12) levels in elite athletes, Number of clonal hematopoiesis mutations, Coronary artery disease, Offspring birth weight, High density lipoprotein cholesterol levels, Height, Age-related nuclear cataracts, Uterine fibroids, Tinnitus-related distress	Average daily gain, Actinobacillus pleuropneumoniae susceptibility, Nonfunctional nipples, Salmonella count in spleen, LDL cholesterol, Triglyceride level, Loin muscle area, Arachidic acid content, Polyunsaturated fatty acid content, Shear force, Meat color a*, Gadoleic acid content, Loin fat percentage, Corpus luteum number, Palmitoleic acid content, Intestinal fat weight, Lactate dehydrogenase …
Duroc	13	9704	1.53035	0.0312855		ENSSSCG00000047110		Average daily gain, Actinobacillus pleuropneumoniae susceptibility, Nonfunctional nipples, Salmonella count in spleen, LDL cholesterol, Triglyceride level, Loin muscle area, Arachidic acid content, Polyunsaturated fatty acid content, Shear force, Meat color a*, Gadoleic acid content, Loin fat percentage, Corpus luteum number, Palmitoleic acid content, Intestinal fat weight, Lactate dehydrogenase …
Duroc	13	11843	-1.81938	0.00352701		ENSSSCG00000023041		Melanoma susceptibility, Body weight
Duroc	14	14993	2.46776	9.40937e-24	U6	ENSSSCG00000035023		Meat color-a, Average backfat thickness, Percentage type I fibers, Percentage type IIb fibers, Meat color-L, indole, laboratory, Daily feed intake, backfat above muscle dorsi, Front feet conformation, Hind feet conformation, C3c concentration, Haptoglobin concentration, Backfat at last rib, Linoleic acid content, Osteochondrosis score, Marbling, Meat color L*, Arachidonic acid content, Shear forc…
Duroc	14	13311	-1.65143	0.00947135		ENSSSCG00000046030		Loin weight, Number weaned
Duroc	14	13690	-1.71601	0.00668884	ssc-mir-9854	ENSSSCG00000047514		Meat color-a, Average backfat thickness, Percentage type I fibers, Percentage type IIb fibers, Meat color-L, indole, laboratory, Daily feed intake, backfat above muscle dorsi, Front feet conformation, Hind feet conformation, C3c concentration, Haptoglobin concentration, Backfat at last rib, Linoleic acid content, Osteochondrosis score, Marbling, CD4-negative, CD8-positive leukocyte percentage, Me…
Duroc	14	16494	-3.58473	0.0904109	ssc-mir-9835	ENSSSCG00000036720		Meat color L*, Arachidonic acid content, Shear force, Shear force at first peak, Body weight, Loin muscle area, Capric acid content, Margaric acid content, Shoulder meat weight, Salmonella count in liver and spleen, Salmonella count in liver, Salmonella count in spleen, Aspartate aminotransferase activity, Muscle pH, Intestinal fat weight, Unsaturated fatty acid content, Ham meat weight, Meat col…
Duroc	14	14465	-2.09338	0.0672545	ZRANB1	ENSSSCG00000010738	Height, Lung cancer, Red blood cell count, Educational attainment, Blood urea nitrogen levels, Estimated glomerular filtration rate (creatinine), Age at menopause	Meat color L*, Arachidonic acid content, Shear force at first peak, Capric acid content, Margaric acid content, Saturated fatty acid content, Unsaturated fatty acid content, Meat color OPTO, Thawing loss, Reflectance value, Shear force, Loin muscle area, Estimated carcass lean content, Body weight, Loin muscle depth, Muscle pH, Diameter of type IIb muscle fibers, Umbilical hernia, Gait score (hin…
Duroc	14	14465	-2.09338	0.0672545	CTBP2	ENSSSCG00000010739	Prostate cancer, Brain morphology (MOSTest), Cortical surface area (MOSTest), Cortical surface area, Cortical thickness, Walking pace, Age-related hearing impairment (MTAG), Biological sex, Low myopia vs hyperopia, Body size at age 10, Refractive error, Leisure sedentary behaviour (television watching), Carotid Intima-media thickness (mean of the maximum cIMT), Chronotype, Vertex-wise sulcal dept…	Meat color L*, Arachidonic acid content, Shear force at first peak, Capric acid content, Margaric acid content, Saturated fatty acid content, Unsaturated fatty acid content, Meat color OPTO, Thawing loss, Reflectance value, Shear force, Loin muscle area, Estimated carcass lean content, Body weight, Loin muscle depth, Muscle pH, Diameter of type IIb muscle fibers, Umbilical hernia, Gait score (hin…
Duroc	14	14993	2.46776	9.40937e-24	TMEM132D	ENSSSCG00000038915	Behavioural disinhibition (generation interaction), Illicit drug use, Schizophrenia (inflammation and infection response interaction), Diisocyanate-induced asthma, Metabolite levels, Rate of cognitive decline in Alzheimer's disease, Mosquito bite size, Type 2 diabetes (age of onset), Cardio-cerebrovascular disease in hypertension, Serum levels of protein TMEM132B, Serum levels of protein TMEM132D…	Meat color-a, Average backfat thickness, Percentage type I fibers, Percentage type IIb fibers, Meat color-L, indole, laboratory, Daily feed intake, backfat above muscle dorsi, Front feet conformation, Hind feet conformation, C3c concentration, Haptoglobin concentration, Backfat at last rib, Linoleic acid content, Osteochondrosis score, Marbling, Meat color L*, Arachidonic acid content, Shear forc…
Duroc	14	16494	-3.58473	0.0904109	WDFY4	ENSSSCG00000045502	Subclinical atherosclerosis traits (other), Response to anti-depressant treatment in major depressive disorder, Airway responsiveness in chronic obstructive pulmonary disease, Rheumatoid arthritis, Blood protein levels in cardiovascular risk, Primary biliary cholangitis, Rheumatoid arthritis (rheumatoid factor and/or anti-cyclic citrullinated peptide seropositive), Ulcerative colitis x smoking st…	Meat color L*, Arachidonic acid content, Shear force, Shear force at first peak, Body weight, Loin muscle area, Capric acid content, Margaric acid content, Shoulder meat weight, Salmonella count in liver and spleen, Salmonella count in liver, Salmonella count in spleen, Aspartate aminotransferase activity, Muscle pH, Intestinal fat weight, Unsaturated fatty acid content, Ham meat weight, Meat col…
Duroc	14	16494	-3.58473	0.0904109	VSTM4	ENSSSCG00000010385	Migraine with aura, High light scatter reticulocyte count, Mean corpuscular hemoglobin concentration, Whole brain free water diffusion (multivariate analysis), Brain shape (segment 7), Mean spheric corpuscular volume, Platelet count, White blood cell count, Plateletcrit, Lymphocyte count, Cortical surface area, Edge-level brain connectivity (multivariate analysis), Cortical thickness, High light …	Meat color L*, Arachidonic acid content, Shear force, Shear force at first peak, Body weight, Loin muscle area, Capric acid content, Margaric acid content, Shoulder meat weight, Salmonella count in liver and spleen, Salmonella count in liver, Salmonella count in spleen, Aspartate aminotransferase activity, Muscle pH, Intestinal fat weight, Unsaturated fatty acid content, Ham meat weight, Meat col…
Duroc	15	19005	2.21491	0.0163111		ENSSSCG00000042287		Backfat between 6th and 7th ribs, Loin muscle area, Meat color score, Cooking loss, chew score, CSFV antibody level, Shear force
Duroc	15	18513	5.15988	2.28489e-12	CLASP1	ENSSSCG00000039157	Potassium levels, Protein quantitative trait loci (liver), Height, Chloride levels, Cough in response to angiotensin-converting enzyme inhibitor drugs	Loin muscle area, Meat color score, Cooking loss, Shear force, Backfat at tenth rib, Hind feet conformation, Corpus luteum number, Intestinal fat weight, C3c concentration, Percentage type I fibers, chew score, Hind leg conformation, Average backfat thickness
Duroc	15	18513	5.15988	2.28489e-12	TFCP2L1	ENSSSCG00000015732	Behcet's disease, Blood urea nitrogen levels, Glomerular filtration rate, Hematocrit, Urate levels, Red blood cell count, Hemoglobin levels, Estimated glomerular filtration rate (creatinine), Creatinine levels, Hemoglobin concentration, Chronic kidney disease, Hemoglobin, Serum creatinine levels, Testicular germ cell tumor, Estimated glomerular filtration rate, Systolic blood pressure, Cystatin C…	Loin muscle area, Meat color score, Cooking loss, Shear force, Backfat at tenth rib, Hind feet conformation, Corpus luteum number, Intestinal fat weight, C3c concentration, Percentage type I fibers, chew score, Hind leg conformation, Average backfat thickness
Duroc	15	17086	3.24641	1.30882e-63	TNS1	ENSSSCG00000027669	Pulmonary function, Asthma and hay fever, Intraocular pressure, Coronary artery disease, Chronic obstructive pulmonary disease, FEV1, Lung function (FEV1/FVC), Gut microbiota (bacterial taxa, hurdle binary method), Myocardial infarction, Breast cancer, Chronic obstructive pulmonary disease in non-current smokers, Chronic obstructive pulmonary disease x ever smoker interaction (2df), Chronic obstr…	Loin muscle area, Backfat at tenth rib, Shear force, Muscle pH, Creatinine level, Lean meat percentage, Backfat at first rib, Arachidic acid content, Abdominal fat weight, Average daily gain, Toll-like receptor 2 level, Nonfunctional nipples, Backfat at last rib, Meat color b*, Gadoleic acid content, Corpus luteum number, Interleukin-8 level, Gestation length, Phosphate level, Palmitic acid conte…
Duroc	16	19736	3.0179	0.00947135	NUP155	ENSSSCG00000016845		Muscle conductivity, Body weight, Teat number, Daily feed intake, backfat above muscle dorsi, Belly meat content, Estimated carcass lean content, Subcutanous fat area, Cooking loss, Shear force, C3c concentration, Carcass weight (hot), Change in Mycoplasma hyopneumoniae antibody titer, Feed conversion ratio, Toll-like receptor 9 level, HDL/LDL ratio, Actinobacillus pleuropneumoniae susceptibility…
Duroc	16	19736	3.0179	0.00947135	WDR70	ENSSSCG00000016846	Estimated glomerular filtration rate (creatinine), Chronic widespread musculoskeletal pain, Weight, Alzheimer's disease, Diastolic blood pressure (baseline), Academic attainment (maths), Serum omega-3 polyunsaturated fatty acid concentration in metabolic syndrome, Height, Disease severity in uveal melanoma (TNM stage 3 or 4 vs TNM stage 1 or 2), Appendicular lean mass, Serum docosahexaenoic fatty…	Muscle conductivity, Body weight, Teat number, Daily feed intake, backfat above muscle dorsi, Belly meat content, Estimated carcass lean content, Subcutanous fat area, Cooking loss, Shear force, C3c concentration, Carcass weight (hot), Change in Mycoplasma hyopneumoniae antibody titer, Feed conversion ratio, Toll-like receptor 9 level, HDL/LDL ratio, Actinobacillus pleuropneumoniae susceptibility…
Duroc	17	21753	2.97029	2.06599e-09	PAX1	ENSSSCG00000007112	Height	Body weight, Haptoglobin concentration, Meat color-a, Muscle pH, Cooking loss, Thawing loss, Intramuscular fat content, Toll-like receptor 9 level, Actinobacillus pleuropneumoniae susceptibility, Average backfat thickness, Mean corpuscular hemoglobin concentration, Teat number, Shoulder external fat weight, Drip loss, Backfat at tenth rib, External fat on ham, Eosinophil number, Shear force, Pota…
Duroc	18	22690	2.69739	0.000351998	U6	ENSSSCG00000035963		Lymphocyte number, Adipocyte diameter, Teat number, Actinobacillus pleuropneumoniae susceptibility, Total number born alive, Corpus luteum number, Front leg conformation, Abdominal fat weight, Calcium level, Triglyceride level, Meat color a*, Capric acid content, Muscle pH, Drip loss, Backfat at last rib, Backfat at tenth rib, Spareribs weight, Loin eye area linear, Body weight, Backfat linear at…
Duroc	18	22697	-1.41595	0.0904109		ENSSSCG00000045285		Lymphocyte number, Adipocyte diameter, Teat number, Actinobacillus pleuropneumoniae susceptibility, Total number born alive, Corpus luteum number, Front leg conformation, Abdominal fat weight, Calcium level, Triglyceride level, Meat color a*, Capric acid content, Muscle pH, Drip loss, Backfat at last rib, Backfat at tenth rib, Spareribs weight, Loin eye area linear, Body weight, Backfat linear at…
Duroc	18	22690	2.69739	0.000351998	KIAA1549	ENSSSCG00000016513	Schizophrenia, Educational attainment, 1-stearoylglycerol (1-monostearin) levels	Lymphocyte number, Adipocyte diameter, Teat number, Actinobacillus pleuropneumoniae susceptibility, Total number born alive, Corpus luteum number, Front leg conformation, Abdominal fat weight, Calcium level, Triglyceride level, Meat color a*, Capric acid content, Muscle pH, Drip loss, Backfat at last rib, Backfat at tenth rib, Spareribs weight, Loin eye area linear, Body weight, Backfat linear at…
Duroc	18	22690	2.69739	0.000351998	TMEM213	ENSSSCG00000045348	Age-related hearing impairment, Age-related hearing impairment (MTAG), Hearing loss	Lymphocyte number, Adipocyte diameter, Teat number, Actinobacillus pleuropneumoniae susceptibility, Total number born alive, Corpus luteum number, Front leg conformation, Abdominal fat weight, Calcium level, Triglyceride level, Meat color a*, Capric acid content, Muscle pH, Drip loss, Backfat at last rib, Backfat at tenth rib, Spareribs weight, Loin eye area linear, Body weight, Backfat linear at…
Duroc	18	22690	2.69739	0.000351998	ATP6V0A4	ENSSSCG00000016516	F-cell distribution in sickle cell anaemia, HDL cholesterol levels x long total sleep time interaction (2df test)	Lymphocyte number, Adipocyte diameter, Teat number, Actinobacillus pleuropneumoniae susceptibility, Total number born alive, Corpus luteum number, Front leg conformation, Abdominal fat weight, Calcium level, Triglyceride level, Meat color a*, Capric acid content, Muscle pH, Drip loss, Backfat at last rib, Backfat at tenth rib, Spareribs weight, Loin eye area linear, Body weight, Backfat linear at…
Duroc	18	22690	2.69739	0.000351998	SVOPL	ENSSSCG00000016517	High-sensitivity cardiac troponin T levels, Familial squamous cell lung carcinoma, Protein quantitative trait loci (liver), RBC levels of Ethyl-Glucoronide	Lymphocyte number, Adipocyte diameter, Teat number, Actinobacillus pleuropneumoniae susceptibility, Total number born alive, Corpus luteum number, Front leg conformation, Abdominal fat weight, Calcium level, Triglyceride level, Meat color a*, Capric acid content, Muscle pH, Drip loss, Backfat at last rib, Backfat at tenth rib, Spareribs weight, Loin eye area linear, Body weight, Backfat linear at…
Duroc	18	22697	-1.41595	0.0904109	TRIM24	ENSSSCG00000016518	Vertex-wise sulcal depth, Height, Quantitative traits, Protein quantitative trait loci (liver)	Lymphocyte number, Adipocyte diameter, Teat number, Actinobacillus pleuropneumoniae susceptibility, Total number born alive, Corpus luteum number, Front leg conformation, Abdominal fat weight, Calcium level, Triglyceride level, Meat color a*, Capric acid content, Muscle pH, Drip loss, Backfat at last rib, Backfat at tenth rib, Spareribs weight, Loin eye area linear, Body weight, Backfat linear at…
Duroc	18	23405	-3.27103	7.59353e-36	PDE1C	ENSSSCG00000016668	Gout, Metabolite levels (HVA/MHPG ratio), Palmitic acid (16:0) levels, Smoking behavior, Smooth-surface caries, Intelligence, Morningness, Adolescent idiopathic scoliosis, Body fat percentage, Externalizing behaviour (multivariate analysis), 3-methyladipate levels in elite athletes, Cognitive performance, Coronary artery disease, Metabolic biomarkers (multivariate analysis), Neuroticism, Intellig…	Teat number, Actinobacillus pleuropneumoniae susceptibility, Corpus luteum number, Nonfunctional nipples, C3c concentration, Toll-like receptor 9 level, Drip loss, Carcass length, Ear erectness, Mycoplasma hyopneumoniae antibody titer, Percentage giant fibers, Interleukin-10 level
Duroc	18	23405	-3.27103	7.59353e-36	ITPRID1	ENSSSCG00000016671	White matter hyperintensity volume in cerebral autosomal-dominant arteriopathy with subcortical infarcts and leukoencephalopathy, Psoriasis	Teat number, Actinobacillus pleuropneumoniae susceptibility, Corpus luteum number, Nonfunctional nipples, C3c concentration, Toll-like receptor 9 level, Drip loss, Carcass length, Ear erectness, Mycoplasma hyopneumoniae antibody titer, Percentage giant fibers, Interleukin-10 level
Landrace	1	1063	3.95453	3.69088e-77	U6	ENSSSCG00000020464		Marbling, Loin fat percentage, Loin muscle area, Muscle moisture percentage, Average backfat thickness, Average daily gain, Body weight, backfat above muscle dorsi, Fat to meat ratio, Estimated carcass lean content, Belly meat content, White blood cell number, Front feet conformation, Skin thickness, Subcutanous fat area, Shoulder subcutaneous fat thickness, CD2-positive leukocyte number, CD4-pos…
Landrace	1	2827	1.64241	1.18241e-07		ENSSSCG00000046664		Drip loss, Umbilical hernia, Average daily gain, Body weight, Backfat at tenth rib, Loin weight, Backfat weight, Leaf fat weight, Ham weight
Landrace	1	4000	-1.1233	0.0241634		ENSSSCG00000046970		Marbling, Loin fat percentage, Loin muscle area, Muscle moisture percentage, Water holding capacity, Shoulder subcutaneous fat thickness, Average daily gain, Drip loss, Backfat at last rib, Average backfat thickness, Ham weight, Muscle pH, Neck weight, White blood cell number, CD4-positive leukocyte percentage, CD4-positive/CD8-positive leukocyte ratio, Dressing percentage, Body weight, Fat to me…
Landrace	1	1322	-1.22954	0.00150124	ssc-mir-9815	ENSSSCG00000032192		Teat number, Body weight, Diameter of angular fibers, Loin muscle area, Glucose level, Marbling, Loin fat percentage, Muscle moisture percentage, Oleic acid content, Monounsaturated fatty acid content, Meat color b*
Landrace	1	1705	2.40929	5.58086e-05		ENSSSCG00000020562		Marbling, Loin fat percentage, Loin muscle area, Muscle moisture percentage, Average daily gain, Backfat at last rib, backfat above muscle dorsi, White blood cell number, Front feet conformation, Skin thickness, Backfat at rump, Linoleic acid content, Leaf fat weight, Teat number, Drip loss, Shoulder subcutaneous fat thickness, Body weight, Umbilical hernia, Stearic acid content, Gestation length…
Landrace	1	4216	-2.13173	1.18241e-07	U6	ENSSSCG00000035035		Marbling, Loin fat percentage, Loin muscle area, Muscle moisture percentage, Average backfat thickness, Average daily gain, Backfat at last rib, Ham weight, Shoulder subcutaneous fat thickness, Muscle pH, Body weight, Drip loss, White blood cell number, CD4-positive/CD8-positive leukocyte ratio, Backfat at tenth rib, muscle protein percentage, backfat above muscle dorsi, Estimated carcass lean co…
Landrace	1	4216	-2.13173	1.18241e-07	RRAGD	ENSSSCG00000004318	Creatinine levels, Glomerular filtration rate, COVID-19 (covid vs negative), Serum creatinine levels, Estimated glomerular filtration rate, Estimated glomerular filtration rate (creatinine), Estimated glomerular filtration rate (cystatin c), Urate levels, Serum uric acid levels	Marbling, Loin fat percentage, Loin muscle area, Muscle moisture percentage, Average backfat thickness, Average daily gain, Backfat at last rib, Ham weight, Shoulder subcutaneous fat thickness, Muscle pH, Body weight, Drip loss, White blood cell number, CD4-positive/CD8-positive leukocyte ratio, Backfat at tenth rib, muscle protein percentage, backfat above muscle dorsi, Estimated carcass lean co…
Landrace	1	4216	-2.13173	1.18241e-07	ANKRD6	ENSSSCG00000004322	Waist-hip ratio, COVID-19 (hospitalized covid vs population), COVID-19 (covid respiratory support vs population), Knee osteoarthritis	Marbling, Loin fat percentage, Loin muscle area, Muscle moisture percentage, Average backfat thickness, Average daily gain, Backfat at last rib, Ham weight, Shoulder subcutaneous fat thickness, Muscle pH, Body weight, Drip loss, White blood cell number, CD4-positive/CD8-positive leukocyte ratio, Backfat at tenth rib, muscle protein percentage, backfat above muscle dorsi, Estimated carcass lean co…
Landrace	1	1439	-1.14741	0.0673165		ENSSSCG00000050246		Teat number, Body weight, Diameter of angular fibers, Loin muscle area, Glucose level, Marbling, Loin fat percentage, Muscle moisture percentage, Oleic acid content, Monounsaturated fatty acid content, Palmitoleic acid content, Stearic acid content, Melting point, Shoulder subcutaneous fat thickness, Water holding capacity, Average daily gain, Average backfat thickness, Drip loss, Backfat at last…
Landrace	1	1804	1.19876	0.00141788		ENSSSCG00000048547		Teat number, Body weight, Diameter of angular fibers, Loin muscle area, Glucose level, Marbling, Loin fat percentage, Muscle moisture percentage, Oleic acid content, Monounsaturated fatty acid content, Palmitoleic acid content, Stearic acid content, Melting point, Shoulder subcutaneous fat thickness, Water holding capacity, Average daily gain, Average backfat thickness, Drip loss, Backfat at last…
Landrace	1	4302	-1.65955	4.29004e-09	PACRG	ENSSSCG00000038153	Insomnia, Paracentral lobule volume, Ocular sarcoidosis, Erythronate levels in elite athletes, Testosterone to estradiol ratio, Complement factor H-related protein 3 levels, Cognitive performance (MTAG), Cognitive function (executive function) x major depressive disorder interaction (1df), Cognitive function (executive function) x major depressive disorder interaction (2df), Vitamin D insufficien…	Teat number, Body weight, Diameter of angular fibers, Loin muscle area, Glucose level, Marbling, Loin fat percentage, Muscle moisture percentage, Oleic acid content, Monounsaturated fatty acid content, skatole, laboratory, indole, laboratory, Gluteus medius weight, Palmitoleic acid content, Stearic acid content, Melting point, Water holding capacity, Average backfat thickness, Shoulder subcutaneo…
Landrace	1	4302	-1.65955	4.29004e-09		ENSSSCG00000047165		Teat number, Body weight, Diameter of angular fibers, Loin muscle area, Glucose level, Marbling, Loin fat percentage, Muscle moisture percentage, Oleic acid content, Monounsaturated fatty acid content, skatole, laboratory, indole, laboratory, Gluteus medius weight, Palmitoleic acid content, Stearic acid content, Melting point, Water holding capacity, Average backfat thickness, Shoulder subcutaneo…
Landrace	1	4436	-1.17846	0.0173822	PRKN	ENSSSCG00000004032	Pancreatic cancer, Metabolite levels, IgG glycosylation, Disc degeneration (lumbar), Aging, Mitochondrial DNA levels, BMI in non-smokers, Body mass index, Body mass index in physically active individuals, Adolescent idiopathic scoliosis, Gut microbiota relative abundance (Oscillospira), Left unilateral cleft lip, Educational attainment (MTAG), Nonadecanoate (19:0) levels in elite athletes, 1-palm…	Teat number, Body weight, Diameter of angular fibers, Loin muscle area, Glucose level, Marbling, Loin fat percentage, Muscle moisture percentage, Oleic acid content, Monounsaturated fatty acid content, Gluteus medius weight, Palmitoleic acid content, Stearic acid content, Average backfat thickness, Melting point, Shoulder subcutaneous fat thickness, Water holding capacity, Average daily gain
Landrace	1	4436	-1.17846	0.0173822		ENSSSCG00000048643		Teat number, Body weight, Diameter of angular fibers, Loin muscle area, Glucose level, Marbling, Loin fat percentage, Muscle moisture percentage, Oleic acid content, Monounsaturated fatty acid content, Gluteus medius weight, Palmitoleic acid content, Stearic acid content, Average backfat thickness, Melting point, Shoulder subcutaneous fat thickness, Water holding capacity, Average daily gain
Landrace	1	857	-1.16817	0.0305845	TJP1	ENSSSCG00000004854	Corneal structure, Response to antipsychotic treatment, Central corneal thickness, Cortical surface area, Gamma glutamyl transferase levels in excessive alcohol consumption, Spleen volume, Vaginal microbiome relative abundance (s_Peptoniphilus vaginalis), Vertex-wise sulcal depth, Vertex-wise cortical surface area, Body mass index, Height, Heel bone mineral density	Marbling, Loin fat percentage, Loin muscle area, Muscle moisture percentage, Average backfat thickness, Average daily gain, Body weight, backfat above muscle dorsi, Fat to meat ratio, Estimated carcass lean content, Belly meat content, White blood cell number, Front feet conformation, Skin thickness, Subcutanous fat area, Shoulder subcutaneous fat thickness, Muscle fat content, CD2-positive leuko…
Landrace	1	857	-1.16817	0.0305845		ENSSSCG00000050965		Marbling, Loin fat percentage, Loin muscle area, Muscle moisture percentage, Average backfat thickness, Average daily gain, Body weight, backfat above muscle dorsi, Fat to meat ratio, Estimated carcass lean content, Belly meat content, White blood cell number, Front feet conformation, Skin thickness, Subcutanous fat area, Shoulder subcutaneous fat thickness, Muscle fat content, CD2-positive leuko…
Landrace	1	1063	3.95453	3.69088e-77	PHLPP1	ENSSSCG00000004896	Aggressiveness in attention deficit hyperactivity disorder, Hip circumference adjusted for BMI, Cognitive empathy, Plateletcrit, Height	Marbling, Loin fat percentage, Loin muscle area, Muscle moisture percentage, Average backfat thickness, Average daily gain, Body weight, backfat above muscle dorsi, Fat to meat ratio, Estimated carcass lean content, Belly meat content, White blood cell number, Front feet conformation, Skin thickness, Subcutanous fat area, Shoulder subcutaneous fat thickness, CD2-positive leukocyte number, CD4-pos…
Landrace	1	1439	-1.14741	0.0673165	SAMD5	ENSSSCG00000048240	Obesity-related traits, Myopia (pathological), Feeling tense, Insomnia, Protein quantitative trait loci (liver), Facial skin elasticity, Asthma, Childhood maltreatment, Subiculum volume (corrected for total hippocampal volume), Chronotype, Ease of getting up in the morning, Depression, Severe COVID-19 infection, Height	Teat number, Body weight, Diameter of angular fibers, Loin muscle area, Glucose level, Marbling, Loin fat percentage, Muscle moisture percentage, Oleic acid content, Monounsaturated fatty acid content, Palmitoleic acid content, Stearic acid content, Melting point, Shoulder subcutaneous fat thickness, Water holding capacity, Average daily gain, Average backfat thickness, Drip loss, Backfat at last…
Landrace	1	4854	2.65632	0.0179684	BCKDHB	ENSSSCG00000004465	Height, Sitting height ratio, Waist circumference adjusted for body mass index, Amblyopia, Waist-hip ratio, Waist circumference adjusted for BMI (joint analysis main effects and physical activity interaction), Waist circumference adjusted for BMI in active individuals, Appendicular lean mass, Waist-to-hip ratio adjusted for BMI, Joint mobility (Beighton score), Diastolic blood pressure, Sex hormo…	Marbling, Loin fat percentage, Loin muscle area, Muscle moisture percentage, Average backfat thickness, Average daily gain, Backfat at last rib, Ham weight, Shoulder subcutaneous fat thickness, Body weight, backfat above muscle dorsi, Drip loss, Backfat at tenth rib, Subcutanous fat area, Carcass weight (hot), Loin and neck meat weight, Fat to meat ratio, Belly meat content, Percentage type IIa f…
Landrace	1	4854	2.65632	0.0179684	TTK	ENSSSCG00000004466		Marbling, Loin fat percentage, Loin muscle area, Muscle moisture percentage, Average backfat thickness, Average daily gain, Backfat at last rib, Ham weight, Shoulder subcutaneous fat thickness, Body weight, backfat above muscle dorsi, Drip loss, Backfat at tenth rib, Subcutanous fat area, Carcass weight (hot), Loin and neck meat weight, Fat to meat ratio, Belly meat content, Percentage type IIa f…
Landrace	1	1804	1.19876	0.00141788	UTRN	ENSSSCG00000004123	Adolescent idiopathic scoliosis, Restless legs syndrome in migraine without aura, Externalizing behaviour (multivariate analysis), Educational attainment (MTAG), ghrelin levels in overweight individuals, Multisite chronic pain, Remission after SSRI treatment in MDD or openness, Response to SSRI in MDD or openness, Smoking initiation (ever regular vs never regular) (MTAG), Educational attainment (…	Teat number, Body weight, Diameter of angular fibers, Loin muscle area, Glucose level, Marbling, Loin fat percentage, Muscle moisture percentage, Oleic acid content, Monounsaturated fatty acid content, Palmitoleic acid content, Stearic acid content, Melting point, Shoulder subcutaneous fat thickness, Water holding capacity, Average daily gain, Average backfat thickness, Drip loss, Backfat at last…
Landrace	1	4854	2.65632	0.0179684	ELOVL4	ENSSSCG00000028080	Chronic obstructive pulmonary disease	Marbling, Loin fat percentage, Loin muscle area, Muscle moisture percentage, Average backfat thickness, Average daily gain, Backfat at last rib, Ham weight, Shoulder subcutaneous fat thickness, Body weight, backfat above muscle dorsi, Drip loss, Backfat at tenth rib, Subcutanous fat area, Carcass weight (hot), Loin and neck meat weight, Fat to meat ratio, Belly meat content, Percentage type IIa f…
Landrace	1	1804	1.19876	0.00141788	STX11	ENSSSCG00000004125	Nicotine dependence symptom count, Facial morphology (factor 11, projection of the nose), Pre-treatment viral load in HIV-1 infection	Teat number, Body weight, Diameter of angular fibers, Loin muscle area, Glucose level, Marbling, Loin fat percentage, Muscle moisture percentage, Oleic acid content, Monounsaturated fatty acid content, Palmitoleic acid content, Stearic acid content, Melting point, Shoulder subcutaneous fat thickness, Water holding capacity, Average daily gain, Average backfat thickness, Drip loss, Backfat at last…
Landrace	1	3834	-2.95152	5.78508e-11		ENSSSCG00000041950		Glucose level, Marbling, Loin fat percentage, Loin muscle area, Muscle moisture percentage, Average backfat thickness, Shoulder subcutaneous fat thickness, Drip loss, Water holding capacity, Backfat at last rib, Ham weight, Average daily gain, Red cell distribution width, Leaf fat weight, Muscle pH, Neck weight, Body weight, backfat above muscle dorsi, Fat to meat ratio, Estimated carcass lean co…
Landrace	1	4000	-1.1233	0.0241634	ADGRB3	ENSSSCG00000004270	Response to statin therapy, Body mass index, Adolescent idiopathic scoliosis, Superior parietal cortex volume, Left unilateral cleft lip and palate, Educational attainment (MTAG), Adiponectin levels, Bilateral cleft lip, Colorectal cancer, Smoking initiation (ever regular vs never regular), Cerebellum white matter volume change rate x age interaction (2df), Negative urgency, Cognitive impairment …	Marbling, Loin fat percentage, Loin muscle area, Muscle moisture percentage, Water holding capacity, Shoulder subcutaneous fat thickness, Average daily gain, Drip loss, Backfat at last rib, Average backfat thickness, Ham weight, Muscle pH, Neck weight, White blood cell number, CD4-positive leukocyte percentage, CD4-positive/CD8-positive leukocyte ratio, Dressing percentage, Body weight, Fat to me…
Landrace	1	485	-3.08262	1.71136e-17	MYO5A	ENSSSCG00000004620	Metabolite levels (Pyroglutamine), Number of common colds, Mean platelet volume, Sex hormone-binding globulin levels, Sex hormone-binding globulin levels adjusted for BMI, Retinal vascular fractal density, Schizophrenia, Total testosterone levels	Marbling, Loin fat percentage, Loin muscle area, Muscle moisture percentage, Average backfat thickness, Average daily gain, Body weight, backfat above muscle dorsi, Fat to meat ratio, Estimated carcass lean content, Belly meat content, White blood cell number, Subcutanous fat area, Front feet conformation, Shoulder subcutaneous fat thickness, Skin thickness, Muscle fat content, Dressing percentag…
Landrace	1	485	-3.08262	1.71136e-17	MYO5C	ENSSSCG00000004621	Glucose homeostasis traits, Type 2 diabetes, Hip circumference adjusted for BMI, Systemic lupus erythematosus, Executive function (longitudinal), Glycated hemoglobin levels, Hemoglobin A1c levels	Marbling, Loin fat percentage, Loin muscle area, Muscle moisture percentage, Average backfat thickness, Average daily gain, Body weight, backfat above muscle dorsi, Fat to meat ratio, Estimated carcass lean content, Belly meat content, White blood cell number, Subcutanous fat area, Front feet conformation, Shoulder subcutaneous fat thickness, Skin thickness, Muscle fat content, Dressing percentag…
Landrace	1	485	-3.08262	1.71136e-17	GNB5	ENSSSCG00000004622	Uveal melanoma, General cognitive ability, Anxiety x vitamin D PRS interaction (COJO adjusted), Breast cancer somatic mutation signature APOBEC C>T, Breast cancer somatic mutation signature APOBEC C>G, COVID-19	Marbling, Loin fat percentage, Loin muscle area, Muscle moisture percentage, Average backfat thickness, Average daily gain, Body weight, backfat above muscle dorsi, Fat to meat ratio, Estimated carcass lean content, Belly meat content, White blood cell number, Subcutanous fat area, Front feet conformation, Shoulder subcutaneous fat thickness, Skin thickness, Muscle fat content, Dressing percentag…
Landrace	1	1705	2.40929	5.58086e-05	PLIN2	ENSSSCG00000035863	Rate of cognitive decline in Alzheimer's disease, Abdominal aortic calcification levels, Systolic blood pressure, Cognitive performance (attention)	Marbling, Loin fat percentage, Loin muscle area, Muscle moisture percentage, Average daily gain, Backfat at last rib, backfat above muscle dorsi, White blood cell number, Front feet conformation, Skin thickness, Backfat at rump, Linoleic acid content, Leaf fat weight, Teat number, Drip loss, Shoulder subcutaneous fat thickness, Body weight, Umbilical hernia, Stearic acid content, Gestation length…
Landrace	1	1705	2.40929	5.58086e-05	HAUS6	ENSSSCG00000005173	Prostate cancer (early onset), Prostate cancer, Basal cell carcinoma, Keratinocyte cancer (MTAG), Mean platelet volume, Type 2 diabetes or prostate cancer (pleiotropy), Pulse pressure, Type 2 diabetes, Platelet count, Testosterone levels, Height	Marbling, Loin fat percentage, Loin muscle area, Muscle moisture percentage, Average daily gain, Backfat at last rib, backfat above muscle dorsi, White blood cell number, Front feet conformation, Skin thickness, Backfat at rump, Linoleic acid content, Leaf fat weight, Teat number, Drip loss, Shoulder subcutaneous fat thickness, Body weight, Umbilical hernia, Stearic acid content, Gestation length…
Landrace	1	1705	2.40929	5.58086e-05	SAXO1	ENSSSCG00000040408	Non-small cell lung cancer, Heel bone mineral density, Cardiovascular event in colchicine-treated recent myocardial infarction (time to event), Prudent dietary pattern, Total testosterone levels	Marbling, Loin fat percentage, Loin muscle area, Muscle moisture percentage, Average daily gain, Backfat at last rib, backfat above muscle dorsi, White blood cell number, Front feet conformation, Skin thickness, Backfat at rump, Linoleic acid content, Leaf fat weight, Teat number, Drip loss, Shoulder subcutaneous fat thickness, Body weight, Umbilical hernia, Stearic acid content, Gestation length…
Landrace	2	28463	-1.196	0.000393594	U6	ENSSSCG00000022291		Average backfat thickness, Backfat weight, Percentage of backfat and leaf fat in carcass, Backfat at last rib, Backfat at last lumbar, Loin muscle area, muscle protein percentage, Feed intake, Backfat at first rib, Carcass weight (hot), Ham weight, Segmented neutrophil number, Shoulder weight, Cutlet weight, Shear firmness, Backfat thickness between 3rd and 4th rib, Fat to meat ratio, O2 partial …
Landrace	2	27464	1.33762	0.0455046	SPOCK1	ENSSSCG00000032423	Metabolite levels, Bronchopulmonary dysplasia, HIV-1 susceptibility, Body mass index, Response to quetiapine in schizophrenia, Externalizing behaviour (multivariate analysis), Educational attainment (MTAG), Mathematical ability, Weight, Hepatitis B, Cough in response to angiotensin-converting enzyme inhibitor drugs, Post bronchodilator FEV1, 3-hydroxypropylmercapturic acid levels in smokers, Post…	Carcass weight (hot), Ham weight, Shoulder weight, Shear firmness, Cutlet weight, C3c concentration, Actinobacillus pleuropneumoniae susceptibility, Belly meat content, Estimated carcass lean content, Lumbar vertebra number, Backfat at last rib, Ham fat thickness, Meat color b*, Water holding capacity, Mycoplasma hyopneumoniae antibody titer, Muscle pH, Fat to meat ratio, Shear force, Cooking los…
Landrace	2	27058	0.816591	0.0831474		ENSSSCG00000042820		Carcass weight (hot), Ham weight, Shoulder weight, Shear firmness, Cutlet weight, C3c concentration, Actinobacillus pleuropneumoniae susceptibility, Backfat at mid-back, Belly meat content, Estimated carcass lean content, Body weight, Lumbar vertebra number, Tetanus antibody titer, Fat to meat ratio, Backfat at last rib, Cooking loss, Intramuscular fat content, Drip loss, Meat color L*, Ham fat t…
Landrace	2	27395	1.3639	1.56278e-11		ENSSSCG00000044524		Carcass weight (hot), Ham weight, Shoulder weight, Shear firmness, Cutlet weight, C3c concentration, Actinobacillus pleuropneumoniae susceptibility, Belly meat content, Estimated carcass lean content, Lumbar vertebra number, Backfat at last rib, Ham fat thickness, Meat color b*, Water holding capacity, Mycoplasma hyopneumoniae antibody titer, Muscle pH, Fat to meat ratio, Shear force, Cooking los…
Landrace	2	27574	-0.940437	8.30592e-06		ENSSSCG00000014361		Carcass weight (hot), Ham weight, Shoulder weight, Shear firmness, Cutlet weight, C3c concentration, Actinobacillus pleuropneumoniae susceptibility, Belly meat content, Estimated carcass lean content, Lumbar vertebra number, Backfat at last rib, Ham fat thickness, Meat color b*, Water holding capacity, Shear force, Muscle pH, Fat to meat ratio, Cooking loss, Average daily gain, Triglyceride level…
Landrace	2	27574	-0.940437	8.30592e-06	PFDN1	ENSSSCG00000038493	Alzheimerâ€™s disease polygenic risk score (upper quantile vs lower quantile), Non-HDL cholesterol levels, Smoking initiation	Carcass weight (hot), Ham weight, Shoulder weight, Shear firmness, Cutlet weight, C3c concentration, Actinobacillus pleuropneumoniae susceptibility, Belly meat content, Estimated carcass lean content, Lumbar vertebra number, Backfat at last rib, Ham fat thickness, Meat color b*, Water holding capacity, Shear force, Muscle pH, Fat to meat ratio, Cooking loss, Average daily gain, Triglyceride level…
Landrace	2	28463	-1.196	0.000393594	EIF3M	ENSSSCG00000013315	Inguinal hernia, Height	Average backfat thickness, Backfat weight, Percentage of backfat and leaf fat in carcass, Backfat at last rib, Backfat at last lumbar, Loin muscle area, muscle protein percentage, Feed intake, Backfat at first rib, Carcass weight (hot), Ham weight, Segmented neutrophil number, Shoulder weight, Cutlet weight, Shear firmness, Backfat thickness between 3rd and 4th rib, Fat to meat ratio, O2 partial …
Landrace	2	28463	-1.196	0.000393594	WT1	ENSSSCG00000013316	Rubella-specific interleukin-6 secretion, Hematocrit, Mean reticulocyte volume, Mean spheric corpuscular volume, Birth weight, Medication use (diuretics), Hernia abdominopelvic cavity, Coronary artery disease, Hernia (any subtypes), Body composition (MOSTest), Waist-hip ratio, Systolic blood pressure	Average backfat thickness, Backfat weight, Percentage of backfat and leaf fat in carcass, Backfat at last rib, Backfat at last lumbar, Loin muscle area, muscle protein percentage, Feed intake, Backfat at first rib, Carcass weight (hot), Ham weight, Segmented neutrophil number, Shoulder weight, Cutlet weight, Shear firmness, Backfat thickness between 3rd and 4th rib, Fat to meat ratio, O2 partial …
Landrace	2	27156	-1.18818	0.070557	FBN2	ENSSSCG00000014256	Obesity (extreme), Height, Migraine with aura, Temperament, Migraine - clinic-based, Heschl's gyrus morphology, Alcohol-associated liver disease in non drinkers, Testosterone levels, Corneal resistance factor (MTAG), Central corneal thickness (MTAG), Whole brain free water diffusion (multivariate analysis), Systolic blood pressure, interferon-related traits, Waist circumference adjusted for body …	Carcass weight (hot), Ham weight, Shoulder weight, Shear firmness, Cutlet weight, C3c concentration, Actinobacillus pleuropneumoniae susceptibility, Backfat at mid-back, Belly meat content, Estimated carcass lean content, Body weight, Lumbar vertebra number, Tetanus antibody titer, Fat to meat ratio, Backfat at last rib, Ham fat thickness, Drip loss, Change in Mycoplasma hyopneumoniae antibody ti…
Landrace	2	27395	1.3639	1.56278e-11	MACROH2A1	ENSSSCG00000014307	Adolescent idiopathic scoliosis, Lymphocyte count, Neutrophil percentage of white cells, Lymphocyte percentage of white cells, White blood cell count, Platelet-to-lymphocyte ratio	Carcass weight (hot), Ham weight, Shoulder weight, Shear firmness, Cutlet weight, C3c concentration, Actinobacillus pleuropneumoniae susceptibility, Belly meat content, Estimated carcass lean content, Lumbar vertebra number, Backfat at last rib, Ham fat thickness, Meat color b*, Water holding capacity, Mycoplasma hyopneumoniae antibody titer, Muscle pH, Fat to meat ratio, Shear force, Cooking los…
Landrace	3	31685	1.16976	0.0875032		ENSSSCG00000018864		Teat number, Lactate dehydrogenase level, Loin muscle area, Shear force, Meat color b*, Linolenic acid content, Body weight, Cooking loss, Muscle pH, Number of muscle fibers per unit area, Number of capillaries per type I fiber, Drip loss, Side fat thickness, Haptoglobin concentration, Nonfunctional nipples, Osteochondrosis score, Meat color chroma, HDL cholesterol, Left teat number, Corpus luteu…
Landrace	3	30980	-1.68695	0.000191693	KATNIP	ENSSSCG00000007814	Whole brain grey matter density, Adolescent idiopathic scoliosis, High myopia, Response to placebo treatment in childhood asthma (FVC change), OTU99_40 (Proteobacteria) abundance, TestASV_42 (Alphaproteobacteria) abundance, OTU97_39 (Proteobacteria) abundance, R-warfarin levels, Common executive function	Carcass weight (hot), Abdominal fat weight, Muscle pH decline, Teat number, Lactate dehydrogenase level, Shear force, Meat color b*, Gadoleic acid content, Linolenic acid content, Body weight, Corpus luteum number, Backfat at tenth rib, Ear weight, Ear erectness, Muscle pH, Carcass temperature, Average daily gain, Cooking loss, Loin muscle area, Carcass length, Ham weight, Head weight, Meat color…
Landrace	3	30980	-1.68695	0.000191693	GTF3C1	ENSSSCG00000007815	Mean spheric corpuscular volume, Neutrophil count, Mean reticulocyte volume, Lymphocyte percentage of white cells, White blood cell count, Diastolic blood pressure, Male-pattern baldness, Neutrophil percentage of white cells, Red blood cell count	Carcass weight (hot), Abdominal fat weight, Muscle pH decline, Teat number, Lactate dehydrogenase level, Shear force, Meat color b*, Gadoleic acid content, Linolenic acid content, Body weight, Corpus luteum number, Backfat at tenth rib, Ear weight, Ear erectness, Muscle pH, Carcass temperature, Average daily gain, Cooking loss, Loin muscle area, Carcass length, Ham weight, Head weight, Meat color…
Landrace	3	30980	-1.68695	0.000191693	IL21R	ENSSSCG00000007816	Bone mineral density, Atopic asthma, Mosquito bite size, Primary biliary cholangitis, Asthma, Colonoscopy-negative controls vs population controls, Asthma in any disease	Carcass weight (hot), Abdominal fat weight, Muscle pH decline, Teat number, Lactate dehydrogenase level, Shear force, Meat color b*, Gadoleic acid content, Linolenic acid content, Body weight, Corpus luteum number, Backfat at tenth rib, Ear weight, Ear erectness, Muscle pH, Carcass temperature, Average daily gain, Cooking loss, Loin muscle area, Carcass length, Ham weight, Head weight, Meat color…
Landrace	3	32275	-1.17476	0.000618807	CUX1	ENSSSCG00000007681	Response to antidepressants, Plasma omega-3 polyunsaturated fatty acid level (eicosapentaenoic acid), Plasma omega-3 polyunsaturated fatty acid levels (docosahexaenoic acid), Eosinophil counts, Morningness, Eosinophil percentage of white cells, Waist-to-hip ratio adjusted for BMI, Cerebellum cortex volume, Breast cancer, C-reactive protein levels, Cortical surface area, Externalizing behaviour (m…	Carcass weight (hot), Abdominal fat weight, Percentage giant fibers, Muscle pH decline, Teat number, Loin muscle area, Shear force, Meat color chroma, Gadoleic acid content, Lauric acid content, Linolenic acid content, Body weight, Corpus luteum number, Calcium level, Lactate dehydrogenase level, Meat color b*
Landrace	3	30863	2.23144	0.00282016	GALNT17	ENSSSCG00000026457	Response to angiotensin II receptor blocker therapy, Waist circumference adjusted for body mass index, Complement factor H-related protein 1 levels, Insulin levels, Post bronchodilator FEV1/FVC ratio, Response to montelukast in asthma (change in FEV1), Lung cancer in ever smokers, Logical memory (delayed recall) in normal cognition, Diabetic peripheral neuropathy in type 2 diabetes, Monokine indu…	Carcass weight (hot), Abdominal fat weight, Percentage giant fibers, Muscle pH decline, Teat number, Loin muscle area, Shear force, Meat color chroma, Gadoleic acid content, Linolenic acid content, Body weight, Corpus luteum number, Backfat at tenth rib, Vertebra number, Carcass temperature, Ear weight, Cooking loss, Ear erectness, Lactate dehydrogenase level, Intestinal fat weight, Meat color b*
Landrace	3	31685	1.16976	0.0875032	RFX8	ENSSSCG00000008165	Estradiol plasma levels (breast cancer), Vertigo, Complement factor H-related protein 3 levels, Chronic rhinosinusitis with nasal polyps, Childhood aggressive behavior, Carotid intima media thickness (mean), Educational attainment, Serum total protein level, Red blood cell count, Carotid intima media thickness (minimum)	Teat number, Lactate dehydrogenase level, Loin muscle area, Shear force, Meat color b*, Linolenic acid content, Body weight, Cooking loss, Muscle pH, Number of muscle fibers per unit area, Number of capillaries per type I fiber, Drip loss, Side fat thickness, Haptoglobin concentration, Nonfunctional nipples, Osteochondrosis score, Meat color chroma, HDL cholesterol, Left teat number, Corpus luteu…
Landrace	3	31685	1.16976	0.0875032	CREG2	ENSSSCG00000008166	Metabolite levels, Adiponectin levels, Adiponectin levels (BMI-adjusted), N-(2-furoyl)glycine levels	Teat number, Lactate dehydrogenase level, Loin muscle area, Shear force, Meat color b*, Linolenic acid content, Body weight, Cooking loss, Muscle pH, Number of muscle fibers per unit area, Number of capillaries per type I fiber, Drip loss, Side fat thickness, Haptoglobin concentration, Nonfunctional nipples, Osteochondrosis score, Meat color chroma, HDL cholesterol, Left teat number, Corpus luteu…
Landrace	3	31685	1.16976	0.0875032	RNF149	ENSSSCG00000008168	Pancreatic cancer	Teat number, Lactate dehydrogenase level, Loin muscle area, Shear force, Meat color b*, Linolenic acid content, Body weight, Cooking loss, Muscle pH, Number of muscle fibers per unit area, Number of capillaries per type I fiber, Drip loss, Side fat thickness, Haptoglobin concentration, Nonfunctional nipples, Osteochondrosis score, Meat color chroma, HDL cholesterol, Left teat number, Corpus luteu…
Landrace	4	32564	1.03668	0.0856783		ENSSSCG00000051521		Average daily gain, Average backfat thickness, Drip loss, Oleic acid content, Linoleic acid content, Small intestine length, Backfat at mid-back, Marbling, Ham weight, Body weight, Palmitoleic acid content, Intramuscular fat content, Monounsaturated fatty acid content, Stearic acid content, Number of muscle fibers per unit area, Diameter of muscle fibers, Margaric acid content, subjective pork od…
Landrace	4	32569	-1.05176	7.98152e-05		ENSSSCG00000006599		Average daily gain, Average backfat thickness, Drip loss, Oleic acid content, Linoleic acid content, Small intestine length, Backfat at mid-back, Marbling, Ham weight, Body weight, Palmitoleic acid content, Intramuscular fat content, Monounsaturated fatty acid content, Stearic acid content, Number of muscle fibers per unit area, Diameter of muscle fibers, Margaric acid content, subjective pork od…
Landrace	4	33882	-1.82282	7.65102e-15	SNTB1	ENSSSCG00000005994	Bipolar disorder and schizophrenia, Myopia (severe), Eosinophilic esophagitis (pediatric), Overall survival in osteosarcoma, Thalamus volume, Type 2 diabetes, Phenylacetylglutamine levels in elite athletes, Tumor necrosis factor beta levels, Refractive error, Waist-hip ratio, HDL cholesterol levels, Eye morphology	Average backfat thickness, Loin muscle area, Carcass weight (hot), Body weight, Loin eye area linear, Average daily gain, Water holding capacity, Linoleic acid content, Taste intensity, Intramuscular fat content, Number of stillborn, Percentage type IIb fibers, Teat number, Backfat at last rib, Total lean tissue linear, Backfat at tenth rib, Enterotoxigenic E. coli susceptibility, External fat on…
Landrace	4	33882	-1.82282	7.65102e-15	MTBP	ENSSSCG00000005995	Gastritis, Hepatitis A, Cerebrospinal P-tau181p levels, Cerebrospinal T-tau levels, S-7-hydroxywarfarin levels	Average backfat thickness, Loin muscle area, Carcass weight (hot), Body weight, Loin eye area linear, Average daily gain, Water holding capacity, Linoleic acid content, Taste intensity, Intramuscular fat content, Number of stillborn, Percentage type IIb fibers, Teat number, Backfat at last rib, Total lean tissue linear, Backfat at tenth rib, Enterotoxigenic E. coli susceptibility, External fat on…
Landrace	4	33882	-1.82282	7.65102e-15		ENSSSCG00000051469		Average backfat thickness, Loin muscle area, Carcass weight (hot), Body weight, Loin eye area linear, Average daily gain, Water holding capacity, Linoleic acid content, Taste intensity, Intramuscular fat content, Number of stillborn, Percentage type IIb fibers, Teat number, Backfat at last rib, Total lean tissue linear, Backfat at tenth rib, Enterotoxigenic E. coli susceptibility, External fat on…
Landrace	4	33882	-1.82282	7.65102e-15	COL14A1	ENSSSCG00000005997	Parasitemia in Tripanosoma cruzi seropositivity, Adverse response to drug, Waist-to-hip ratio adjusted for BMI, Vanillactate levels in elite athletes, Breast cancer, Neurocognitive impairment in HIV-1 infection (dichotomous), Ischemic stroke in dyslipidemia, Appendicular lean mass, Childhood aggressive behavior, Protein quantitative trait loci (liver), Visceral fat, Height	Average backfat thickness, Loin muscle area, Carcass weight (hot), Body weight, Loin eye area linear, Average daily gain, Water holding capacity, Linoleic acid content, Taste intensity, Intramuscular fat content, Number of stillborn, Percentage type IIb fibers, Teat number, Backfat at last rib, Total lean tissue linear, Backfat at tenth rib, Enterotoxigenic E. coli susceptibility, External fat on…
Landrace	4	34751	2.19437	3.8416e-12	KCNB2	ENSSSCG00000006185	Echocardiographic traits, Cognitive performance, Type 2 diabetes, Predicted visceral adipose tissue, Body mass index, Rheumatic fever, Colonoscopy-negative controls vs population controls, Body fat percentage, Intrinsic epigenetic age acceleration, Cholesteryl ester levels in HDL, Platelet count, Chronotype, Tea consumption, Coronary artery disease in type 1 diabetes, HDL cholesterol levels, Body…	Average backfat thickness, Average daily gain, Teat number, Palmitoleic acid content, Oleic acid content, Linoleic acid content, Monounsaturated fatty acid content, Intestinal fat weight, Small intestine length, Backfat at mid-back, Carcass weight (hot), Intramuscular fat content, Marbling, Ham weight, Body weight, Drip loss, Corpus luteum number, Loin muscle area, Carcass length, Fat androstenon…
Landrace	4	34751	2.19437	3.8416e-12	TRPA1	ENSSSCG00000006186		Average backfat thickness, Average daily gain, Teat number, Palmitoleic acid content, Oleic acid content, Linoleic acid content, Monounsaturated fatty acid content, Intestinal fat weight, Small intestine length, Backfat at mid-back, Carcass weight (hot), Intramuscular fat content, Marbling, Ham weight, Body weight, Drip loss, Corpus luteum number, Loin muscle area, Carcass length, Fat androstenon…
Landrace	5	37401	0.931039	0.00694766	ANO4	ENSSSCG00000000873	Alzheimer's disease (cognitive decline), Response to methotrexate in juvenile idiopathic arthritis, Attention deficit hyperactivity disorder (hyperactivity-impulsivity symptoms), Stress sensitivity (neuroticism score x major depressive disorder status interaction), Adolescent idiopathic scoliosis, NK4A144 abundance in stool, Cortical surface area, Externalizing behaviour (multivariate analysis), …	backfat above muscle dorsi, Shoulder subcutaneous fat thickness, Loin muscle area, Meat color L*, Backfat at first rib, Marbling, Backfat at rump, Muscle pH, Haptoglobin concentration, Cholesterol level, Lauric acid content, Linoleic acid content, subjective abnormal odor, Average daily gain, Meat color-L, Average backfat thickness, Backfat at mid-back, Meat color OPTO, Japanese color scale, Meat…
Landrace	5	35689	1.28447	3.47418e-05	CSRP2	ENSSSCG00000000951	Schizophrenia	Marbling, Cholesterol level, Lauric acid content, Linoleic acid content, Carcass length, Backfat at last rib, Meat color-L, Muscle pH, Creatinine level, Feed conversion ratio, Arachidic acid content, Average backfat thickness
Landrace	5	35689	1.28447	3.47418e-05	ZDHHC17	ENSSSCG00000000952	Visceral fat	Marbling, Cholesterol level, Lauric acid content, Linoleic acid content, Carcass length, Backfat at last rib, Meat color-L, Muscle pH, Creatinine level, Feed conversion ratio, Arachidic acid content, Average backfat thickness
Landrace	5	36398	-1.89759	1.75241e-05	NFAM1	ENSSSCG00000037425	Machado-Joseph disease (age at onset), Bipolar disorder or major depressive disorder	Teat number, Meat color L*, Feed intake, Backfat at tenth rib, Drip loss, Shoulder subcutaneous fat thickness, Activity during lying, Creatinine level, Platelet count, CD4-positive/CD8-positive leukocyte ratio, Hemolytic complement activity (alternative pathway), Loin muscle area, Age at puberty, Hip structure, backfat above muscle dorsi, Time spent lying
Landrace	5	36398	-1.89759	1.75241e-05	TCF20	ENSSSCG00000032171		Teat number, Meat color L*, Feed intake, Backfat at tenth rib, Drip loss, Shoulder subcutaneous fat thickness, Activity during lying, Creatinine level, Platelet count, CD4-positive/CD8-positive leukocyte ratio, Hemolytic complement activity (alternative pathway), Loin muscle area, Age at puberty, Hip structure, backfat above muscle dorsi, Time spent lying
Landrace	5	37086	1.42667	0.0983203	PICK1	ENSSSCG00000000114	White matter microstructure (radial diusivities), IDP dMRI TBSS ICVF Sagittal stratum R, IDP dMRI TBSS L3 Sagittal stratum L, IDP dMRI ProbtrackX ICVF ilf r, IDP dMRI ProbtrackX ICVF cgc r	Teat number, Meat color L*, Feed intake, Backfat at tenth rib, Drip loss, Shoulder subcutaneous fat thickness, Activity during lying, Creatinine level, Platelet count, CD4-positive/CD8-positive leukocyte ratio, Hemolytic complement activity (alternative pathway), Loin muscle area, Coping behavior, Muscle pH, Muscle conductivity, backfat above muscle dorsi, Time spent lying
Landrace	5	37086	1.42667	0.0983203	POLR2F	ENSSSCG00000000116	White matter microstructure (fractional anisotropy), Periventricular white matter hyperintensities, Smoking initiation (ever regular vs never regular), Smoking initiation (ever regular vs never regular) (MTAG), Lifetime smoking, Lifetime smoking (without educational attainment), Heel bone mineral density, Macular thickness	Teat number, Meat color L*, Feed intake, Backfat at tenth rib, Drip loss, Shoulder subcutaneous fat thickness, Activity during lying, Creatinine level, Platelet count, CD4-positive/CD8-positive leukocyte ratio, Hemolytic complement activity (alternative pathway), Loin muscle area, Coping behavior, Muscle pH, Muscle conductivity, backfat above muscle dorsi, Time spent lying
Landrace	5	37086	1.42667	0.0983203	SOX10	ENSSSCG00000039315		Teat number, Meat color L*, Feed intake, Backfat at tenth rib, Drip loss, Shoulder subcutaneous fat thickness, Activity during lying, Creatinine level, Platelet count, CD4-positive/CD8-positive leukocyte ratio, Hemolytic complement activity (alternative pathway), Loin muscle area, Coping behavior, Muscle pH, Muscle conductivity, backfat above muscle dorsi, Time spent lying
Landrace	5	37086	1.42667	0.0983203	MICALL1	ENSSSCG00000000118	Platelet distribution width, Body mass index, Smoking status (ever vs never smokers), Hip circumference (aged 64-69 years), Platelet count, Oily fish consumption, Severe COVID-19 infection, Body mass index (MTAG)	Teat number, Meat color L*, Feed intake, Backfat at tenth rib, Drip loss, Shoulder subcutaneous fat thickness, Activity during lying, Creatinine level, Platelet count, CD4-positive/CD8-positive leukocyte ratio, Hemolytic complement activity (alternative pathway), Loin muscle area, Coping behavior, Muscle pH, Muscle conductivity, backfat above muscle dorsi, Time spent lying
Landrace	5	37086	1.42667	0.0983203	EIF3L	ENSSSCG00000000119	Red cell distribution width	Teat number, Meat color L*, Feed intake, Backfat at tenth rib, Drip loss, Shoulder subcutaneous fat thickness, Activity during lying, Creatinine level, Platelet count, CD4-positive/CD8-positive leukocyte ratio, Hemolytic complement activity (alternative pathway), Loin muscle area, Coping behavior, Muscle pH, Muscle conductivity, backfat above muscle dorsi, Time spent lying
Landrace	5	37086	1.42667	0.0983203	ANKRD54	ENSSSCG00000000120	Serum albumin levels	Teat number, Meat color L*, Feed intake, Backfat at tenth rib, Drip loss, Shoulder subcutaneous fat thickness, Activity during lying, Creatinine level, Platelet count, CD4-positive/CD8-positive leukocyte ratio, Hemolytic complement activity (alternative pathway), Loin muscle area, Coping behavior, Muscle pH, Muscle conductivity, backfat above muscle dorsi, Time spent lying
Landrace	5	37086	1.42667	0.0983203	GCAT	ENSSSCG00000029945	Mean corpuscular volume, Pulse pressure, Sex hormone-binding globulin levels, Height	Teat number, Meat color L*, Feed intake, Backfat at tenth rib, Drip loss, Shoulder subcutaneous fat thickness, Activity during lying, Creatinine level, Platelet count, CD4-positive/CD8-positive leukocyte ratio, Hemolytic complement activity (alternative pathway), Loin muscle area, Coping behavior, Muscle pH, Muscle conductivity, backfat above muscle dorsi, Time spent lying
Landrace	5	37086	1.42667	0.0983203	H1-0	ENSSSCG00000039348	Red blood cell count	Teat number, Meat color L*, Feed intake, Backfat at tenth rib, Drip loss, Shoulder subcutaneous fat thickness, Activity during lying, Creatinine level, Platelet count, CD4-positive/CD8-positive leukocyte ratio, Hemolytic complement activity (alternative pathway), Loin muscle area, Coping behavior, Muscle pH, Muscle conductivity, backfat above muscle dorsi, Time spent lying
Landrace	5	37086	1.42667	0.0983203	TRIOBP	ENSSSCG00000020777	Total cholesterol change in response to fenofibrate in statin-treated type 2 diabetes, Basophil count, Brain morphology (MOSTest), Cognitive performance, Node-level brain connectivity (multivariate analysis), Age-related hearing impairment, Cortical thickness, Cognitive performance (MTAG), Whole brain free water diffusion (multivariate analysis), Vertex-wise sulcal depth, Age-related hearing impa…	Teat number, Meat color L*, Feed intake, Backfat at tenth rib, Drip loss, Shoulder subcutaneous fat thickness, Activity during lying, Creatinine level, Platelet count, CD4-positive/CD8-positive leukocyte ratio, Hemolytic complement activity (alternative pathway), Loin muscle area, Coping behavior, Muscle pH, Muscle conductivity, backfat above muscle dorsi, Time spent lying
Landrace	5	37276	-1.51455	0.0183083	CYTH4	ENSSSCG00000000130	Response to methotrexate in juvenile idiopathic arthritis	Teat number, Meat color L*, Feed intake, Backfat at tenth rib, Drip loss, Shoulder subcutaneous fat thickness, Activity during lying, Creatinine level, Platelet count, CD4-positive/CD8-positive leukocyte ratio, Hemolytic complement activity (alternative pathway), Loin muscle area, backfat above muscle dorsi, Time spent lying
Landrace	5	37276	-1.51455	0.0183083	RAC2	ENSSSCG00000021944	Lymphocyte count, Celiac disease, Sphingomyelin (d18:1/20:2, d18:2/20:1, d16:1/22:2) levels in elite athletes, Platelet distribution width, Mean platelet volume, RS-10-hydroxywarfarin to RS-warfarin ratio	Teat number, Meat color L*, Feed intake, Backfat at tenth rib, Drip loss, Shoulder subcutaneous fat thickness, Activity during lying, Creatinine level, Platelet count, CD4-positive/CD8-positive leukocyte ratio, Hemolytic complement activity (alternative pathway), Loin muscle area, backfat above muscle dorsi, Time spent lying
Landrace	5	37276	-1.51455	0.0183083	SSTR3	ENSSSCG00000027106		Teat number, Meat color L*, Feed intake, Backfat at tenth rib, Drip loss, Shoulder subcutaneous fat thickness, Activity during lying, Creatinine level, Platelet count, CD4-positive/CD8-positive leukocyte ratio, Hemolytic complement activity (alternative pathway), Loin muscle area, backfat above muscle dorsi, Time spent lying
Landrace	5	37276	-1.51455	0.0183083	C1QTNF6	ENSSSCG00000030325	Type 1 diabetes, Graves' disease, Hypothyroidism, Parasitemia in Tripanosoma cruzi seropositivity, Vitiligo, Eosinophil percentage of white cells, Autoimmune thyroid disease, S100 calcium-binding protein levels, Systemic lupus erythematosus, Medication use (thyroid preparations), Height, Autoimmune traits	Teat number, Meat color L*, Feed intake, Backfat at tenth rib, Drip loss, Shoulder subcutaneous fat thickness, Activity during lying, Creatinine level, Platelet count, CD4-positive/CD8-positive leukocyte ratio, Hemolytic complement activity (alternative pathway), Loin muscle area, backfat above muscle dorsi, Time spent lying
Landrace	5	37276	-1.51455	0.0183083	TMPRSS6	ENSSSCG00000026067	Glycated hemoglobin levels, Red blood cell traits, Iron status biomarkers, Hematological parameters, Mean corpuscular hemoglobin, Mean corpuscular volume, Mean corpuscular hemoglobin concentration, Hematological and biochemical traits, Iron levels, Hemoglobin, Hepcidin levels, Iron status biomarkers (ferritin levels), Iron status biomarkers (transferrin saturation), Iron status biomarkers (iron l…	Teat number, Meat color L*, Feed intake, Backfat at tenth rib, Drip loss, Shoulder subcutaneous fat thickness, Activity during lying, Creatinine level, Platelet count, CD4-positive/CD8-positive leukocyte ratio, Hemolytic complement activity (alternative pathway), Loin muscle area, backfat above muscle dorsi, Time spent lying
Landrace	5	37467	0.961304	0.095901	CACNG2	ENSSSCG00000033551	Airway responsiveness in chronic obstructive pulmonary disease, Daytime nap, Bilateral cleft lip, R-6-hydroxywarfarin to R-warfarin ratio, Body mass index (MTAG), Body mass index, Height	Teat number, Meat color L*, Feed intake, Backfat at tenth rib, Drip loss, Shoulder subcutaneous fat thickness, Activity during lying, Creatinine level, Platelet count, CD4-positive/CD8-positive leukocyte ratio, Hemolytic complement activity (alternative pathway), Loin muscle area, Backfat at mid-back, CD4-positive leukocyte percentage, Litter size, backfat above muscle dorsi, Time spent lying
Landrace	5	37467	0.961304	0.095901	EIF3D	ENSSSCG00000000141	Metabolite peak levels (QI5884), Metabolite peak levels (QI10309)	Teat number, Meat color L*, Feed intake, Backfat at tenth rib, Drip loss, Shoulder subcutaneous fat thickness, Activity during lying, Creatinine level, Platelet count, CD4-positive/CD8-positive leukocyte ratio, Hemolytic complement activity (alternative pathway), Loin muscle area, Backfat at mid-back, CD4-positive leukocyte percentage, Litter size, backfat above muscle dorsi, Time spent lying
Landrace	5	37467	0.961304	0.095901	FOXRED2	ENSSSCG00000000142	5-bromotryptophan levels, 6-bromotryptophan levels	Teat number, Meat color L*, Feed intake, Backfat at tenth rib, Drip loss, Shoulder subcutaneous fat thickness, Activity during lying, Creatinine level, Platelet count, CD4-positive/CD8-positive leukocyte ratio, Hemolytic complement activity (alternative pathway), Loin muscle area, Backfat at mid-back, CD4-positive leukocyte percentage, Litter size, backfat above muscle dorsi, Time spent lying
Landrace	5	37467	0.961304	0.095901		ENSSSCG00000000145		Teat number, Meat color L*, Feed intake, Backfat at tenth rib, Drip loss, Shoulder subcutaneous fat thickness, Activity during lying, Creatinine level, Platelet count, CD4-positive/CD8-positive leukocyte ratio, Hemolytic complement activity (alternative pathway), Loin muscle area, Backfat at mid-back, CD4-positive leukocyte percentage, Litter size, backfat above muscle dorsi, Time spent lying
Landrace	5	37440	-1.36374	0.0202072	SYN3	ENSSSCG00000040453	Age-related macular degeneration, Uric acid levels, Height, Interleukin-6 levels, Blood protein levels, Chronic obstructive pulmonary disease, Protein quantitative trait loci, Waist circumference adjusted for body mass index, Metabolite levels, Myocardial fractal dimension (slice 3), Intraocular pressure, Metalloproteinase inhibitor 3 levels, Serum zinc levels, Metalloproteinase inhibitor 3 level…	Teat number, Meat color L*, Feed intake, Backfat at tenth rib, Drip loss, Shoulder subcutaneous fat thickness, Activity during lying, Creatinine level, Platelet count, CD4-positive/CD8-positive leukocyte ratio, Hemolytic complement activity (alternative pathway), Loin muscle area, Backfat at mid-back, C3c concentration, Nonfunctional nipples, backfat above muscle dorsi, Time spent lying
Landrace	5	37440	-1.36374	0.0202072	TIMP3	ENSSSCG00000031866		Teat number, Meat color L*, Feed intake, Backfat at tenth rib, Drip loss, Shoulder subcutaneous fat thickness, Activity during lying, Creatinine level, Platelet count, CD4-positive/CD8-positive leukocyte ratio, Hemolytic complement activity (alternative pathway), Loin muscle area, Backfat at mid-back, C3c concentration, Nonfunctional nipples, backfat above muscle dorsi, Time spent lying
Landrace	5	36720	-1.01038	0.0161953	GRIN2B	ENSSSCG00000000614	Ovarian reserve, Cognitive performance, Brain structure (temporal lobe volume), Major depressive disorder, Immune reponse to smallpox (secreted IL-2), Aging (time to event), Barrett's esophagus, Waist-to-hip ratio adjusted for BMI, Stimulated adipocyte lipolysis, Spherical equivalent or myopia (age of diagnosis), General cognitive ability, Oleoyl-linoleoyl-glycerol (18:1/18:2) [2] levels in elite…	backfat above muscle dorsi, Shoulder subcutaneous fat thickness, Loin muscle area, Meat color L*, Teat number, Ear erectness, Meat color-b, Meat color-L, Muscle pH, Shear force, Body weight, Backfat at rump, Marbling, Meat color b*, Backfat at mid-back, Backfat at first rib, Shoulder external fat weight, Meat color a*, Linoleic acid content, White blood cell number, Carcass weight (hot), uterine …
Landrace	6	39264	-3.03268	9.58113e-10	Metazoa_SRP	ENSSSCG00000024387	Nicotine dependence symptom count, Vertigo, Basophil percentage of granulocytes	Intramuscular fat content, Meat color a*, Loin muscle area, Average daily gain, Backfat at last rib, Subcutanous fat area, Fat to meat ratio, Belly meat content, Estimated carcass lean content, Muscle conductivity, Drip loss, CO2 partial pressure, Marbling, Adipocyte diameter, Lauric acid content, Teat number, Mean corpuscular hemoglobin content, Loin and ham percentage in carcass, Body weight, T…
Landrace	6	39763	2.43209	0.0867231	U6	ENSSSCG00000026738		Intramuscular fat content, Meat color a*, Loin muscle area, Average daily gain, Backfat at last rib, Subcutanous fat area, Fat to meat ratio, Belly meat content, Estimated carcass lean content, Muscle conductivity, Drip loss, CO2 partial pressure, Marbling, Adipocyte diameter, Lauric acid content, Teat number, Mean corpuscular hemoglobin content, Body weight, Actinobacillus pleuropneumoniae susce…
Landrace	6	37993	2.02608	0.0831474	U6	ENSSSCG00000034886		Intramuscular fat content, Marbling, Body weight, Alkaline phosphatase activity, Loin fat percentage, Shear force, Average backfat thickness, Backfat between 3rd and 4th last ribs, subjective boar flavor in lean, Carcass weight (hot), Loin muscle area, Shoulder meat weight, Smell intensity, Teat number, Hemoglobin, Hematocrit, Red blood cell count, External fat on loin, Ham weight, Shoulder weigh…
Landrace	6	38925	3.51311	0.0154822	LRP8	ENSSSCG00000003848	Body mass index (alcohol intake interaction), Feeling hurt, Brain morphology (MOSTest), Educational attainment (MTAG), Cortical thickness, Whole brain free water diffusion (multivariate analysis), Type 2 diabetes nephropathy, Educational attainment (years of education), Serum levels of protein LRP8, Cortical surface area, General risk tolerance (MTAG), Brain region volumes, Whole brain restricted…	Teat number, muscle protein percentage, Loin muscle area, Loin weight
Landrace	6	39130	-0.927951	0.0183083	U6	ENSSSCG00000033058		Intramuscular fat content, Average daily gain, Meat color a*, Mean corpuscular hemoglobin content, Loin muscle area, Time spent socializing, Backfat at last rib, Subcutanous fat area, Fat to meat ratio, Belly meat content, Estimated carcass lean content, Muscle conductivity, Drip loss, Teat number, CO2 partial pressure, Marbling, Adipocyte diameter, Lauric acid content, Loin and ham percentage in…
Landrace	6	38925	3.51311	0.0154822	MAGOH	ENSSSCG00000003849	Urinary metabolite modules (eigenmetabolites) in chronic kidney disease, Adipoylcarnitine (C6-DC) levels, Glutaroyl carnitine levels	Teat number, muscle protein percentage, Loin muscle area, Loin weight
Landrace	6	38925	3.51311	0.0154822	CZIB	ENSSSCG00000003850	Methylsuccinoylcarnitine levels, Glutarylcarnitine (c5-dc) levels	Teat number, muscle protein percentage, Loin muscle area, Loin weight
Landrace	6	38925	3.51311	0.0154822	CPT2	ENSSSCG00000003851	Metabolite levels, Serum metabolite levels, Methylglutarylcarnitine levels, Protein quantitative trait loci (liver), 3-methylglutarylcarnitine (2) levels	Teat number, muscle protein percentage, Loin muscle area, Loin weight
Landrace	6	38925	3.51311	0.0154822	SLC1A7	ENSSSCG00000003852	Hippocampal atrophy, Estimated glomerular filtration rate (creatinine), Thiosulfate sulfurtransferase levels (TST.12663.1.3), Blood urea nitrogen levels, Thiosulfate sulfurtransferase levels, Serum creatinine levels, Serum levels of protein TST, Vertical cup-disc ratio	Teat number, muscle protein percentage, Loin muscle area, Loin weight
Landrace	6	39084	0.887805	0.0486028		ENSSSCG00000050808		Teat number, muscle protein percentage, Loin muscle area, Loin weight
Landrace	6	39502	-6.64422	1.76358e-102		ENSSSCG00000047161		Intramuscular fat content, Meat color a*, Loin muscle area, Average daily gain, Backfat at last rib, Subcutanous fat area, Fat to meat ratio, Belly meat content, Estimated carcass lean content, Muscle conductivity, Drip loss, CO2 partial pressure, Marbling, Adipocyte diameter, Lauric acid content, Teat number, Mean corpuscular hemoglobin content, Loin and ham percentage in carcass, Body weight, T…
Landrace	6	38864	1.40391	0.00802068		ENSSSCG00000041743		Teat number, muscle protein percentage, Loin muscle area, Loin weight, Days to 100 kg
Landrace	6	40951	-1.9992	0.0623529	ZMPSTE24	ENSSSCG00000027902	Pregn steroid monosulfate C21H34O5S levels in elite athletes, Height	Intramuscular fat content, Marbling, Body weight, Alkaline phosphatase activity, Loin fat percentage, Carcass length, Teat number, Thoracic vertebra number, Shear force, Average backfat thickness, Backfat between 3rd and 4th last ribs, Fat-cuts percentage, Lactate dehydrogenase level, subjective boar flavor in lean, subjective pork flavor in fat, Average daily gain, Backfat at last lumbar, Fat we…
Landrace	6	40951	-1.9992	0.0623529		ENSSSCG00000023322		Intramuscular fat content, Marbling, Body weight, Alkaline phosphatase activity, Loin fat percentage, Carcass length, Teat number, Thoracic vertebra number, Shear force, Average backfat thickness, Backfat between 3rd and 4th last ribs, Fat-cuts percentage, Lactate dehydrogenase level, subjective boar flavor in lean, subjective pork flavor in fat, Average daily gain, Backfat at last lumbar, Fat we…
Landrace	6	38287	-1.97116	0.0141234	FA2H	ENSSSCG00000002718	Complement factor H-related protein 1 levels, White matter lesion progression (adjusted for white matter lesion burden at baseline), OTU99_132 (Bacteroidales) prevalence	Intramuscular fat content, Average daily gain, Meat color a*, Mean corpuscular hemoglobin content, Loin muscle area, Time spent socializing, Backfat at last rib, Subcutanous fat area, Fat to meat ratio, Belly meat content, Estimated carcass lean content, Muscle conductivity, Drip loss, Teat number, CO2 partial pressure, Marbling, Adipocyte diameter, Lauric acid content, Loin and ham percentage in…
Landrace	6	38287	-1.97116	0.0141234	MLKL	ENSSSCG00000002716		Intramuscular fat content, Average daily gain, Meat color a*, Mean corpuscular hemoglobin content, Loin muscle area, Time spent socializing, Backfat at last rib, Subcutanous fat area, Fat to meat ratio, Belly meat content, Estimated carcass lean content, Muscle conductivity, Drip loss, Teat number, CO2 partial pressure, Marbling, Adipocyte diameter, Lauric acid content, Loin and ham percentage in…
Landrace	6	38287	-1.97116	0.0141234	RFWD3	ENSSSCG00000002715	Testicular germ cell tumor, Leukocyte telomere length, High myopia, Telomere length, Adult body size, Serum creatinine levels, Red blood cell count, Mean corpuscular hemoglobin, Multiple myeloma	Intramuscular fat content, Average daily gain, Meat color a*, Mean corpuscular hemoglobin content, Loin muscle area, Time spent socializing, Backfat at last rib, Subcutanous fat area, Fat to meat ratio, Belly meat content, Estimated carcass lean content, Muscle conductivity, Drip loss, Teat number, CO2 partial pressure, Marbling, Adipocyte diameter, Lauric acid content, Loin and ham percentage in…
Landrace	6	38287	-1.97116	0.0141234	GLG1	ENSSSCG00000030420	Basophil count, Neutrophil count, Monocyte percentage of white cells, Low myopia, Granulocyte percentage of myeloid white cells, Schizophrenia, Neutrophil percentage of white cells, Monocyte count, White blood cell count, General risk tolerance (MTAG), Plasma anti-thyroid peroxidase levels, Varicose veins	Intramuscular fat content, Average daily gain, Meat color a*, Mean corpuscular hemoglobin content, Loin muscle area, Time spent socializing, Backfat at last rib, Subcutanous fat area, Fat to meat ratio, Belly meat content, Estimated carcass lean content, Muscle conductivity, Drip loss, Teat number, CO2 partial pressure, Marbling, Adipocyte diameter, Lauric acid content, Loin and ham percentage in…
Landrace	6	40399	-2.90915	6.65168e-13	KAZN	ENSSSCG00000037676	Adverse response to chemotherapy (neutropenia/leucopenia) (paclitaxel + carboplatin), Chagas cardiomyopathy in Tripanosoma cruzi seropositivity, Chronic obstructive pulmonary disease-related biomarkers, Body mass index, Morningness, Deliberate self-harm, Urinary albumin-to-creatinine ratio in diabetes, Asthma-COPD overlap syndrome, Schizophrenia x sex interaction, Chronic widespread musculoskelet…	Intramuscular fat content, Meat color a*, Marbling, Body weight, Litter size, Loin muscle area, cis-9-Heptadecenoic acid content, Hind leg conformation, Osteochondrosis score, Alkaline phosphatase activity, Carcass length, Loin fat percentage, Drip loss, Lactate dehydrogenase level, Teat number, Average daily gain, Actinobacillus pleuropneumoniae susceptibility, tenderness score, External fat on …
Landrace	6	39264	-3.03268	9.58113e-10	RSPRY1	ENSSSCG00000002820	Waist-to-hip ratio adjusted for BMI, Gut microbiota (bacterial taxa, hurdle binary method), Apolipoprotein A1 levels, High density lipoprotein cholesterol levels, HDL cholesterol levels	Intramuscular fat content, Meat color a*, Loin muscle area, Average daily gain, Backfat at last rib, Subcutanous fat area, Fat to meat ratio, Belly meat content, Estimated carcass lean content, Muscle conductivity, Drip loss, CO2 partial pressure, Marbling, Adipocyte diameter, Lauric acid content, Teat number, Mean corpuscular hemoglobin content, Loin and ham percentage in carcass, Body weight, T…
Landrace	6	39264	-3.03268	9.58113e-10		ENSSSCG00000002819		Intramuscular fat content, Meat color a*, Loin muscle area, Average daily gain, Backfat at last rib, Subcutanous fat area, Fat to meat ratio, Belly meat content, Estimated carcass lean content, Muscle conductivity, Drip loss, CO2 partial pressure, Marbling, Adipocyte diameter, Lauric acid content, Teat number, Mean corpuscular hemoglobin content, Loin and ham percentage in carcass, Body weight, T…
Landrace	6	39264	-3.03268	9.58113e-10	PLLP	ENSSSCG00000002818	Sleep duration, Mean corpuscular hemoglobin concentration, Blood urea nitrogen levels	Intramuscular fat content, Meat color a*, Loin muscle area, Average daily gain, Backfat at last rib, Subcutanous fat area, Fat to meat ratio, Belly meat content, Estimated carcass lean content, Muscle conductivity, Drip loss, CO2 partial pressure, Marbling, Adipocyte diameter, Lauric acid content, Teat number, Mean corpuscular hemoglobin content, Loin and ham percentage in carcass, Body weight, T…
Landrace	6	39264	-3.03268	9.58113e-10	CCL22	ENSSSCG00000002821	Asthma, C-C motif chemokine 22 levels (CCL22.3508.78.3)	Intramuscular fat content, Meat color a*, Loin muscle area, Average daily gain, Backfat at last rib, Subcutanous fat area, Fat to meat ratio, Belly meat content, Estimated carcass lean content, Muscle conductivity, Drip loss, CO2 partial pressure, Marbling, Adipocyte diameter, Lauric acid content, Teat number, Mean corpuscular hemoglobin content, Loin and ham percentage in carcass, Body weight, T…
Landrace	6	39264	-3.03268	9.58113e-10	CCL17	ENSSSCG00000023852	Blood protein levels, C-C motif chemokine 17 levels, Thymus and reactivation regulated chemokine levels, Serum levels of protein CCL17, C-C motif chemokine 17 levels (CCL17.3519.3.2), Eosinophil counts	Intramuscular fat content, Meat color a*, Loin muscle area, Average daily gain, Backfat at last rib, Subcutanous fat area, Fat to meat ratio, Belly meat content, Estimated carcass lean content, Muscle conductivity, Drip loss, CO2 partial pressure, Marbling, Adipocyte diameter, Lauric acid content, Teat number, Mean corpuscular hemoglobin content, Loin and ham percentage in carcass, Body weight, T…
Landrace	6	39264	-3.03268	9.58113e-10	POLR2C	ENSSSCG00000025454	Serum levels of protein CCL22	Intramuscular fat content, Meat color a*, Loin muscle area, Average daily gain, Backfat at last rib, Subcutanous fat area, Fat to meat ratio, Belly meat content, Estimated carcass lean content, Muscle conductivity, Drip loss, CO2 partial pressure, Marbling, Adipocyte diameter, Lauric acid content, Teat number, Mean corpuscular hemoglobin content, Loin and ham percentage in carcass, Body weight, T…
Landrace	6	37993	2.02608	0.0831474	FHOD3	ENSSSCG00000027935	Response to antipsychotic treatment, Periodontal disease-related phenotype (Socransky), Resting heart rate, Adverse response to drug, Menstruation quality of life impact (acne), Varicose veins, Progression free survival in epithelial ovarian cancer, Alistipes abundance in stool, Time-dependent creatinine clearance change response to tenofovir treatment in HIV infection (time and treatment arm int…	Intramuscular fat content, Marbling, Body weight, Alkaline phosphatase activity, Loin fat percentage, Shear force, Average backfat thickness, Backfat between 3rd and 4th last ribs, subjective boar flavor in lean, Carcass weight (hot), Loin muscle area, Shoulder meat weight, Smell intensity, Teat number, Hemoglobin, Hematocrit, Red blood cell count, External fat on loin, Ham weight, Shoulder weigh…
Landrace	6	37993	2.02608	0.0831474	TPGS2	ENSSSCG00000026953	Histidylalanine levels in elite athletes, Obesity-related traits	Intramuscular fat content, Marbling, Body weight, Alkaline phosphatase activity, Loin fat percentage, Shear force, Average backfat thickness, Backfat between 3rd and 4th last ribs, subjective boar flavor in lean, Carcass weight (hot), Loin muscle area, Shoulder meat weight, Smell intensity, Teat number, Hemoglobin, Hematocrit, Red blood cell count, External fat on loin, Ham weight, Shoulder weigh…
Landrace	6	37993	2.02608	0.0831474	KIAA1328	ENSSSCG00000003747	Body mass index, Surgical necrotising enterocolitis in extremely premature birth, Reaction time, Simvastatin-induced myopathy, High myopia, Plasma PCSK9 levels, Weight, Ferritin levels, General risk tolerance (MTAG), Processed meat consumption, Externalizing behaviour (multivariate analysis), Waist-hip ratio, Smoking initiation	Intramuscular fat content, Marbling, Body weight, Alkaline phosphatase activity, Loin fat percentage, Shear force, Average backfat thickness, Backfat between 3rd and 4th last ribs, subjective boar flavor in lean, Carcass weight (hot), Loin muscle area, Shoulder meat weight, Smell intensity, Teat number, Hemoglobin, Hematocrit, Red blood cell count, External fat on loin, Ham weight, Shoulder weigh…
Landrace	6	39687	2.366	0.000338338	CYLD	ENSSSCG00000040286	Leprosy, Asthma, Height	Intramuscular fat content, Meat color a*, Loin muscle area, Average daily gain, Backfat at last rib, Subcutanous fat area, Fat to meat ratio, Belly meat content, Estimated carcass lean content, Muscle conductivity, Drip loss, CO2 partial pressure, Marbling, Adipocyte diameter, Lauric acid content, Teat number, Mean corpuscular hemoglobin content, Loin and ham percentage in carcass, Body weight, T…
Landrace	6	39687	2.366	0.000338338	NOD2	ENSSSCG00000038073	Crohn's disease, Inflammatory bowel disease, Crohn's disease vs ulcerative colitis (ordinary least squares (OLS)), Crohn's disease vs rheumatoid arthritis (ordinary least squares (OLS)), Chronic inflammatory diseases (ankylosing spondylitis, Crohn's disease, psoriasis, primary sclerosing cholangitis, ulcerative colitis) (pleiotropy), Colorectal adenoma (advanced), Medication use (thyroid preparat…	Intramuscular fat content, Meat color a*, Loin muscle area, Average daily gain, Backfat at last rib, Subcutanous fat area, Fat to meat ratio, Belly meat content, Estimated carcass lean content, Muscle conductivity, Drip loss, CO2 partial pressure, Marbling, Adipocyte diameter, Lauric acid content, Teat number, Mean corpuscular hemoglobin content, Loin and ham percentage in carcass, Body weight, T…
Landrace	7	42314	-1.62642	1.30175e-05		ENSSSCG00000018322		Average daily gain, Average backfat thickness, Backfat at last rib, Loin muscle depth, Loin muscle area, Lean meat percentage, Total number born alive, Meat color score, Shoulder external fat weight, Carcass length, Meat color-L, muscle protein percentage, Time spent walking, Backfat at tenth rib, CO2 partial pressure, Shoulder subcutaneous fat thickness, Bilirubin level, Mycoplasma hyopneumoniae…
Landrace	7	43618	-1.53628	0.0153963	U1	ENSSSCG00000021771		Average daily gain, Average backfat thickness, Backfat at last rib, Loin muscle depth, Loin muscle area, Lean meat percentage, Total number born alive, Salmonella count in liver, Meat color score, Salmonella count in liver and spleen, Salmonella count in spleen, Shoulder external fat weight, Carcass length, muscle protein percentage, Meat color-L, Backfat at tenth rib, Shoulder subcutaneous fat t…
Landrace	7	42185	-0.796086	0.095901		ENSSSCG00000044466		Average daily gain, Average backfat thickness, Backfat at last rib, Loin muscle depth, Loin muscle area, Lean meat percentage, Total number born alive, Salmonella count in liver, Meat color score, Salmonella count in liver and spleen, Salmonella count in spleen, Sperm motility, Sperm straight-line velocity
Landrace	7	41782	-1.32887	0.000334304		ENSSSCG00000050188		Shoulder subcutaneous fat thickness, Linolenic acid content, Body weight, Backfat weight, Myristic acid content, Leaf fat weight, uterine horn length, Potassium level, Cortisol level variations, Body weight linear, Percentage type IIa fibers, Drip loss, Osteochondrosis score, Monounsaturated fatty acid content, Time spent feeding, Monounsaturated fatty acid to saturated fatty acid ratio, Oleic ac…
Landrace	7	43308	-1.53469	0.0575572		ENSSSCG00000044196		Average daily gain, Average backfat thickness, Backfat at last rib, Loin muscle depth, Loin muscle area, Lean meat percentage, Shoulder subcutaneous fat thickness, Meat color a*, Corpus luteum number, Carcass weight (hot), Loin fat percentage, Teat number, Body weight, Backfat at last lumbar, Carcass length, Belly weight, Ear erectness, Backfat weight, androstenone, laboratory, Hemoglobin, Red bl…
Landrace	7	43184	-2.53805	5.42212e-09		ENSSSCG00000046645		Average daily gain, Average backfat thickness, Backfat at last rib, Loin muscle depth, Loin muscle area, Lean meat percentage, Shoulder subcutaneous fat thickness, Meat color a*, Corpus luteum number, Carcass weight (hot), Body weight, Loin fat percentage, Carcass length, Teat number, Smell intensity - fat, Muscle conductivity, Meat color-a, Backfat at last lumbar, Muscle pH, Leaf fat weight, Fat…
Landrace	7	43829	1.45857	5.66886e-07	PLEKHG3	ENSSSCG00000002276	Platelet distribution width, Mean spheric corpuscular volume, Height	Average daily gain, Average backfat thickness, Backfat at last rib, Loin muscle depth, Loin muscle area, Lean meat percentage, Shoulder subcutaneous fat thickness, Loin fat percentage, Teat number, Body weight, Backfat at last lumbar, Linoleic acid content, Linolenic acid content, Muscle moisture percentage, Polyunsaturated fatty acid content, Backfat weight, Diameter of type IIb muscle fibers, A…
Landrace	7	43829	1.45857	5.66886e-07	SPTB	ENSSSCG00000002277	Obesity-related traits, Chagas cardiomyopathy in Tripanosoma cruzi seropositivity, High light scatter reticulocyte count, Red cell distribution width, High light scatter reticulocyte percentage of red cells, Mean reticulocyte volume, Reticulocyte count, Mean corpuscular hemoglobin concentration, Daytime sleep phenotypes, Glycated hemoglobin levels, Reticulocyte fraction of red cells, Lymphocyte c…	Average daily gain, Average backfat thickness, Backfat at last rib, Loin muscle depth, Loin muscle area, Lean meat percentage, Shoulder subcutaneous fat thickness, Loin fat percentage, Teat number, Body weight, Backfat at last lumbar, Linoleic acid content, Linolenic acid content, Muscle moisture percentage, Polyunsaturated fatty acid content, Backfat weight, Diameter of type IIb muscle fibers, A…
Landrace	7	43829	1.45857	5.66886e-07		ENSSSCG00000051165		Average daily gain, Average backfat thickness, Backfat at last rib, Loin muscle depth, Loin muscle area, Lean meat percentage, Shoulder subcutaneous fat thickness, Loin fat percentage, Teat number, Body weight, Backfat at last lumbar, Linoleic acid content, Linolenic acid content, Muscle moisture percentage, Polyunsaturated fatty acid content, Backfat weight, Diameter of type IIb muscle fibers, A…
Landrace	7	43618	-1.53628	0.0153963	NEDD9	ENSSSCG00000023956	HIV-1 susceptibility, Prostate cancer, Coronary artery disease, Complement factor H-related protein 1 levels, Myristoylcarnitine (C14) levels in elite athletes, Hypothyroidism, Verbal memory performance (residualized delayed recall level), Small cell lung carcinoma, Childhood dental caries in permanent teeth, Facial wrinkles (frown lines), Margaroylcarnitine levels in elite athletes, Colonoscopy-…	Average daily gain, Average backfat thickness, Backfat at last rib, Loin muscle depth, Loin muscle area, Lean meat percentage, Total number born alive, Salmonella count in liver, Meat color score, Salmonella count in liver and spleen, Salmonella count in spleen, Shoulder external fat weight, Carcass length, muscle protein percentage, Meat color-L, Backfat at tenth rib, Shoulder subcutaneous fat t…
Landrace	7	43618	-1.53628	0.0153963	TMEM170B	ENSSSCG00000037420	Intelligence, Mean platelet volume, Chronotype, Schizophrenia, Attention deficit hyperactivity disorder or autism spectrum disorder or intelligence (pleiotropy), Cognitive performance (MTAG), Height	Average daily gain, Average backfat thickness, Backfat at last rib, Loin muscle depth, Loin muscle area, Lean meat percentage, Total number born alive, Salmonella count in liver, Meat color score, Salmonella count in liver and spleen, Salmonella count in spleen, Shoulder external fat weight, Carcass length, muscle protein percentage, Meat color-L, Backfat at tenth rib, Shoulder subcutaneous fat t…
Landrace	7	43703	2.52002	3.79743e-08	HIVEP1	ENSSSCG00000001049	Alcohol and nicotine co-dependence, Asthma, Body mass index, Figural/spatial cognitive ability, Body fat percentage, Neutrophil count, Neutrophil percentage of white cells, QRS complex (12-leadsum), Monocyte count, Metabolic biomarkers (multivariate analysis), Lymphocyte percentage of white cells, Adult body size, General risk tolerance (MTAG), Neutrophil-to-lymphocyte ratio, Chronotype, Serum al…	Average daily gain, Average backfat thickness, Backfat at last rib, Loin muscle depth, Loin muscle area, Lean meat percentage, Total number born alive, Salmonella count in liver, Meat color score, Salmonella count in liver and spleen, Salmonella count in spleen, Shoulder external fat weight, Carcass length, muscle protein percentage, Meat color-L, Backfat at tenth rib, Shoulder subcutaneous fat t…
Landrace	7	43184	-2.53805	5.42212e-09	HOMER2	ENSSSCG00000001804	General cognitive ability, Coronary artery disease in dyslipidemia, Estimated glomerular filtration rate (creatinine), High-density lipoprotein levels (MTAG), Schizophrenia, Homer protein homolog 1 levels, Hip circumference adjusted for BMI, Body mass index, Bipolar disorder, Hip index, Educational attainment, Lung function (FEV1/FVC), Lung function (FVC)	Average daily gain, Average backfat thickness, Backfat at last rib, Loin muscle depth, Loin muscle area, Lean meat percentage, Shoulder subcutaneous fat thickness, Meat color a*, Corpus luteum number, Carcass weight (hot), Body weight, Loin fat percentage, Carcass length, Teat number, Smell intensity - fat, Muscle conductivity, Meat color-a, Backfat at last lumbar, Muscle pH, Leaf fat weight, Fat…
Landrace	7	43184	-2.53805	5.42212e-09	WHAMM	ENSSSCG00000001805	Lung function (FEV1)	Average daily gain, Average backfat thickness, Backfat at last rib, Loin muscle depth, Loin muscle area, Lean meat percentage, Shoulder subcutaneous fat thickness, Meat color a*, Corpus luteum number, Carcass weight (hot), Body weight, Loin fat percentage, Carcass length, Teat number, Smell intensity - fat, Muscle conductivity, Meat color-a, Backfat at last lumbar, Muscle pH, Leaf fat weight, Fat…
Landrace	7	43184	-2.53805	5.42212e-09	FSD2	ENSSSCG00000001806	Type 2 diabetes, Pro-interleukin-16 levels, Unilateral cleft lip, Colorectal adenoma (advanced), HDL cholesterol levels, Triglyceride levels, Serum creatinine levels	Average daily gain, Average backfat thickness, Backfat at last rib, Loin muscle depth, Loin muscle area, Lean meat percentage, Shoulder subcutaneous fat thickness, Meat color a*, Corpus luteum number, Carcass weight (hot), Body weight, Loin fat percentage, Carcass length, Teat number, Smell intensity - fat, Muscle conductivity, Meat color-a, Backfat at last lumbar, Muscle pH, Leaf fat weight, Fat…
Landrace	7	43184	-2.53805	5.42212e-09	AP3B2	ENSSSCG00000001807	Cognitive performance (MTAG), Educational attainment (MTAG), Highest math class taken (MTAG), Body mass index (MTAG)	Average daily gain, Average backfat thickness, Backfat at last rib, Loin muscle depth, Loin muscle area, Lean meat percentage, Shoulder subcutaneous fat thickness, Meat color a*, Corpus luteum number, Carcass weight (hot), Body weight, Loin fat percentage, Carcass length, Teat number, Smell intensity - fat, Muscle conductivity, Meat color-a, Backfat at last lumbar, Muscle pH, Leaf fat weight, Fat…
Landrace	7	42314	-1.62642	1.30175e-05	DCDC2	ENSSSCG00000001085	Airflow obstruction, Information processing speed, Uric acid levels, Serum alkaline phosphatase levels, General cognitive ability, Help-seeking from a GP, Estimated glomerular filtration rate (creatinine), Response to treatment in irritable bowel syndrome (symptom severity), Depression (broad), Estimated glomerular filtration rate, Alkaline phosphatase (UKB data field 30610), Well-being spectrum …	Average daily gain, Average backfat thickness, Backfat at last rib, Loin muscle depth, Loin muscle area, Lean meat percentage, Total number born alive, Meat color score, Shoulder external fat weight, Carcass length, Meat color-L, muscle protein percentage, Time spent walking, Backfat at tenth rib, CO2 partial pressure, Shoulder subcutaneous fat thickness, Bilirubin level, Mycoplasma hyopneumoniae…
Landrace	7	42314	-1.62642	1.30175e-05	MRS2	ENSSSCG00000001087	S-methyl-5-thioadenosine phosphorylase levels, Cytochrome c oxidase subunit 7A1, mitochondrial levels	Average daily gain, Average backfat thickness, Backfat at last rib, Loin muscle depth, Loin muscle area, Lean meat percentage, Total number born alive, Meat color score, Shoulder external fat weight, Carcass length, Meat color-L, muscle protein percentage, Time spent walking, Backfat at tenth rib, CO2 partial pressure, Shoulder subcutaneous fat thickness, Bilirubin level, Mycoplasma hyopneumoniae…
Landrace	7	42314	-1.62642	1.30175e-05	GPLD1	ENSSSCG00000001089	Hematological and biochemical traits, Liver enzyme levels (alkaline phosphatase), Liver enzyme levels, Eosinophil counts, Katanin p60 ATPase-containing subunit A-like 1 level in Chronic kidney disease with hypertension and no diabetes (24494_67), Protein quantitative trait loci (liver), Complement component 1 Q subcomponent-binding protein, mitochondrial levels, Carboxypeptidase M levels, RAC-bet…	Average daily gain, Average backfat thickness, Backfat at last rib, Loin muscle depth, Loin muscle area, Lean meat percentage, Total number born alive, Meat color score, Shoulder external fat weight, Carcass length, Meat color-L, muscle protein percentage, Time spent walking, Backfat at tenth rib, CO2 partial pressure, Shoulder subcutaneous fat thickness, Bilirubin level, Mycoplasma hyopneumoniae…
Landrace	7	42314	-1.62642	1.30175e-05	ALDH5A1	ENSSSCG00000001090	Crohn's disease (time to first abdominal surgery), Strep throat	Average daily gain, Average backfat thickness, Backfat at last rib, Loin muscle depth, Loin muscle area, Lean meat percentage, Total number born alive, Meat color score, Shoulder external fat weight, Carcass length, Meat color-L, muscle protein percentage, Time spent walking, Backfat at tenth rib, CO2 partial pressure, Shoulder subcutaneous fat thickness, Bilirubin level, Mycoplasma hyopneumoniae…
Landrace	7	42314	-1.62642	1.30175e-05	KIAA0319	ENSSSCG00000001091	Waist-to-hip ratio adjusted for BMI, Serum uric acid levels, OTU97_17 (Parabacteroides) abundance, Depression, cognition and memory (multivariate analysis), Radiation response, Colorectal cancer	Average daily gain, Average backfat thickness, Backfat at last rib, Loin muscle depth, Loin muscle area, Lean meat percentage, Total number born alive, Meat color score, Shoulder external fat weight, Carcass length, Meat color-L, muscle protein percentage, Time spent walking, Backfat at tenth rib, CO2 partial pressure, Shoulder subcutaneous fat thickness, Bilirubin level, Mycoplasma hyopneumoniae…
Landrace	7	43255	1.29283	0.00149598	HMG20A	ENSSSCG00000001871	Type 2 diabetes, Fasting glucose, Educational attainment (years of education), Glucose levels, Fasting plasma glucose, White blood cell count	Average daily gain, Average backfat thickness, Backfat at last rib, Loin muscle depth, Loin muscle area, Lean meat percentage, Shoulder subcutaneous fat thickness, Meat color a*, Corpus luteum number, Carcass weight (hot), Loin fat percentage, Teat number, Body weight, Carcass length, Backfat at last lumbar, Linoleic acid content, Polyunsaturated fatty acid content, Subcutanous fat area, Ham weig…
Landrace	7	43255	1.29283	0.00149598	LINGO1	ENSSSCG00000001872	Essential tremor, Metabolite levels, Neuroticism, Neurociticism, Feeling miserable, Ease of getting up in the morning, Depressive symptoms (MTAG), Depressive symptoms, Body mass index, Predicted visceral adipose tissue, Household income (MTAG), Depression, Depressed affect, Neuroticism conditioned on highest math class (multi-trait conditioning and joint analysis), Neuroticism conditioned on aver…	Average daily gain, Average backfat thickness, Backfat at last rib, Loin muscle depth, Loin muscle area, Lean meat percentage, Shoulder subcutaneous fat thickness, Meat color a*, Corpus luteum number, Carcass weight (hot), Loin fat percentage, Teat number, Body weight, Carcass length, Backfat at last lumbar, Linoleic acid content, Polyunsaturated fatty acid content, Subcutanous fat area, Ham weig…
Landrace	7	43308	-1.53469	0.0575572	SEC23A	ENSSSCG00000001934	Vitamin D levels, Serum 25-Hydroxyvitamin D levels, Serum 25-Hydroxyvitamin D level variance, Insomnia, Serum 25-Hydroxyvitamin D levels x season interaction	Average daily gain, Average backfat thickness, Backfat at last rib, Loin muscle depth, Loin muscle area, Lean meat percentage, Shoulder subcutaneous fat thickness, Meat color a*, Corpus luteum number, Carcass weight (hot), Loin fat percentage, Teat number, Body weight, Backfat at last lumbar, Carcass length, Belly weight, Ear erectness, Backfat weight, androstenone, laboratory, Hemoglobin, Red bl…
Landrace	7	42456	-1.56356	0.00116132		ENSSSCG00000033414		Average daily gain, Average backfat thickness, Backfat at last rib, Loin muscle depth, Loin muscle area, Lean meat percentage, Meat color score, Shoulder subcutaneous fat thickness, Carcass weight (hot), Carcass width (minimum), Semimembranosus angle, Backfat at first rib, Backfat between 6th and 7th ribs, Corpus luteum number, Linoleic acid content, Meat color a*, Backfat at rump, Carcass length…
Landrace	8	46311	0.778285	0.0241634		ENSSSCG00000046069		Average daily gain, Carcass length, Vertebra distance, Bone/lean meat ratio in ham, Corpus luteum number, Muscle conductivity, Meat color a*, Loin meat weight, Loin weight, Ham weight, Loin muscle area, Belly meat content, Time spent feeding, White blood cell number, Time spent walking, Time spent lying, Body weight, Bilirubin level, Percentage type IIb fibers, Haptoglobin concentration, Interfer…
Landrace	8	44397	1.03089	0.0958898	GSTCD	ENSSSCG00000023548		Litter size, Loin muscle area, Melanoma susceptibility, Abdominal fat weight, Lauric acid content, Corpus luteum number, Palmitic acid content, Average chain length, Gadoleic acid content, Muscle pH, Red blood cell count, White blood cell number, Sarcocystis miescheriana IgG levels, Hematocrit, Uterine capacity, Physis score, Backfat at last rib, Meat color a*, Palmitoleic acid content, Average d…
Landrace	8	44397	1.03089	0.0958898	INTS12	ENSSSCG00000030617	Pulmonary function (smoking interaction), Chronic obstructive pulmonary disease, Sleep (1/3-day periodicity), Post bronchodilator FEV1, Lung function (FEV1), Lung function (FVC)	Litter size, Loin muscle area, Melanoma susceptibility, Abdominal fat weight, Lauric acid content, Corpus luteum number, Palmitic acid content, Average chain length, Gadoleic acid content, Muscle pH, Red blood cell count, White blood cell number, Sarcocystis miescheriana IgG levels, Hematocrit, Uterine capacity, Physis score, Backfat at last rib, Meat color a*, Palmitoleic acid content, Average d…
Landrace	8	44397	1.03089	0.0958898	ARHGEF38	ENSSSCG00000021764	Adolescent idiopathic scoliosis, Post bronchodilator FEV1/FVC ratio, Number of common colds, High density lipoprotein cholesterol levels, Non-albumin protein levels, Height, Lung function (FEV1/FVC)	Litter size, Loin muscle area, Melanoma susceptibility, Abdominal fat weight, Lauric acid content, Corpus luteum number, Palmitic acid content, Average chain length, Gadoleic acid content, Muscle pH, Red blood cell count, White blood cell number, Sarcocystis miescheriana IgG levels, Hematocrit, Uterine capacity, Physis score, Backfat at last rib, Meat color a*, Palmitoleic acid content, Average d…
Landrace	8	45294	-1.08113	0.0245024	KCNIP4	ENSSSCG00000023934		Average daily gain, Carcass length, Vertebra distance, Bone/lean meat ratio in ham, Corpus luteum number, Muscle conductivity, Meat color a*, Loin meat weight, Loin weight, Ham weight, Loin muscle area, Belly meat content, Time spent feeding, White blood cell number, Time spent walking, Time spent lying, Body weight, Bilirubin level, Percentage type IIb fibers, Haptoglobin concentration, Backfat …
Landrace	8	44523	-1.01837	0.00103649	EMCN	ENSSSCG00000038080	Waist circumference adjusted for body mass index, Depressed affect, Problematic alcohol use, Tenofovir clearance in HIV infection, Hepcidin/ferritin ratio, Food allergy, Taste perception (total score including phenylthiocarbamide) in obesity with metabolic syndrome, Intraocular pressure, Response to TNF inhibitor in rheumatoid arthritis (change in swollen 28-joint count), Total bone mineral densi…	Litter size, Loin muscle area, Melanoma susceptibility, Lauric acid content, Palmitic acid content, Average chain length, Muscle pH, Backfat at last rib, Meat color a*, Meat color b*, Muscle moisture percentage, Total number born alive, Marbling, Average backfat thickness, Average daily gain, Shoulder subcutaneous fat thickness, Dressing percentage, Belly meat content, Palmitoleic acid content, D…
Landrace	8	44523	-1.01837	0.00103649	DDIT4L	ENSSSCG00000025240		Litter size, Loin muscle area, Melanoma susceptibility, Lauric acid content, Palmitic acid content, Average chain length, Muscle pH, Backfat at last rib, Meat color a*, Meat color b*, Muscle moisture percentage, Total number born alive, Marbling, Average backfat thickness, Average daily gain, Shoulder subcutaneous fat thickness, Dressing percentage, Belly meat content, Palmitoleic acid content, D…
Landrace	8	45170	-1.04356	0.0450367	PRKG2	ENSSSCG00000009250	HIV-1 susceptibility, Blood pressure (smoking interaction), Adolescent idiopathic scoliosis, Electroencephalogram traits, Schizophrenia, Height, R-warfarin levels, Waist circumference adjusted for body mass index	Litter size, Melanoma susceptibility, Muscle pH, Total number born alive, Off-flavor score, Cooking yield, CO2 partial pressure, Oxygen saturation, Sodium level, Age at puberty, Ovary weight, Plateletcrit, Exploration during stress, Teat number, Muscle moisture percentage, Monocyte number
Landrace	8	45170	-1.04356	0.0450367	BMP3	ENSSSCG00000029061	Myopia (age of diagnosis), Retinal detachment or retinal break, Optic disc size, Cataracts, Low myopia vs hyperopia, High myopia, Myopia, Refractive astigmatism, Refractive error, Spherical equivalent, Vertex-wise sulcal depth, Colorectal cancer vs inflammatory bowel disease	Litter size, Melanoma susceptibility, Muscle pH, Total number born alive, Off-flavor score, Cooking yield, CO2 partial pressure, Oxygen saturation, Sodium level, Age at puberty, Ovary weight, Plateletcrit, Exploration during stress, Teat number, Muscle moisture percentage, Monocyte number
Landrace	8	45170	-1.04356	0.0450367	CFAP299	ENSSSCG00000037723	Spherical equivalent or myopia (age of diagnosis), Opioid overdose severity score, Macular thickness, Appendicular lean mass, Cognitive decline rate in late mild cognitive impairment, Blond vs. brown/black hair color, Aspartate aminotransferase levels, Hair/balding pattern: Pattern 4 (UKB data field 2395_4), Ocular disease, Cognitive function (immediate memory) (longitudinal), Protein quantitativ…	Litter size, Melanoma susceptibility, Muscle pH, Total number born alive, Off-flavor score, Cooking yield, CO2 partial pressure, Oxygen saturation, Sodium level, Age at puberty, Ovary weight, Plateletcrit, Exploration during stress, Teat number, Muscle moisture percentage, Monocyte number
Landrace	9	49788	1.80149	7.15953e-12		ENSSSCG00000042041		Empty body protein content, Days to 105 kg, Estimated carcass lean content, Drip loss, Carcass weight (hot), tenderness score, Ham weight, Carcass temperature, Fat weight (total), Empty body lipid content, Backfat at last rib, Average daily gain, Carcass length, Muscle pH, Lean meat percentage, Body weight, Muscle conductivity, Shear force, Meat color a*, Meat color L*, backfat above muscle dorsi…
Landrace	9	49736	1.34391	0.00174505	U6	ENSSSCG00000019788		backfat above muscle dorsi, Backfat at mid-back, Muscle moisture percentage, Meat color a*, Leaf fat weight, Muscle pH, Melanoma susceptibility, Corpus luteum number, Backfat at first rib, Drip loss, Meat color-L, Off-flavor score, Shoulder weight, External fat on loin, Loin muscle area, Meat color L*, External fat on ham, Side fat thickness, Average daily gain, androstenone, laboratory, CO2 part…
Landrace	9	49728	-1.24379	0.000391647	U2	ENSSSCG00000019356		backfat above muscle dorsi, Backfat at mid-back, Muscle moisture percentage, Meat color a*, Leaf fat weight, Muscle pH, Melanoma susceptibility, Corpus luteum number, Backfat at first rib, Drip loss, Meat color-L, Off-flavor score, Loin muscle area, Shoulder weight, Meat color L*, External fat on loin, External fat on ham, Side fat thickness, androstenone, laboratory, Shear force, Body weight, Di…
Landrace	9	49768	1.1046	0.00453072		ENSSSCG00000051124		backfat above muscle dorsi, Backfat at mid-back, Muscle moisture percentage, Meat color a*, Leaf fat weight, Muscle pH, Corpus luteum number, Backfat at first rib, Drip loss, Meat color-L, Off-flavor score, Shoulder weight, External fat on loin, Loin muscle area, External fat on ham, Meat color L*, Side fat thickness, Average daily gain, Average backfat thickness, Melanoma susceptibility, Diamete…
Landrace	9	49758	-1.30863	0.0217834		ENSSSCG00000051379		backfat above muscle dorsi, Backfat at mid-back, Muscle moisture percentage, Meat color a*, Leaf fat weight, Muscle pH, Corpus luteum number, Backfat at first rib, Drip loss, Meat color-L, Off-flavor score, Shoulder weight, External fat on loin, Loin muscle area, External fat on ham, Meat color L*, Side fat thickness, Average daily gain, Average backfat thickness, Melanoma susceptibility, Diamete…
Landrace	9	49757	-1.39896	0.000277415		ENSSSCG00000051379		backfat above muscle dorsi, Backfat at mid-back, Muscle moisture percentage, Meat color a*, Leaf fat weight, Muscle pH, Corpus luteum number, Backfat at first rib, Drip loss, Meat color-L, Off-flavor score, Shoulder weight, External fat on loin, Loin muscle area, External fat on ham, Meat color L*, Side fat thickness, Average daily gain, Average backfat thickness, Melanoma susceptibility, Diamete…
Landrace	9	49756	-1.37047	0.000423328		ENSSSCG00000051379		backfat above muscle dorsi, Backfat at mid-back, Muscle moisture percentage, Meat color a*, Leaf fat weight, Muscle pH, Corpus luteum number, Backfat at first rib, Drip loss, Meat color-L, Off-flavor score, Shoulder weight, External fat on loin, Loin muscle area, External fat on ham, Meat color L*, Side fat thickness, Average daily gain, Average backfat thickness, Melanoma susceptibility, Diamete…
Landrace	9	49761	-0.962616	0.0422243		ENSSSCG00000051379		backfat above muscle dorsi, Backfat at mid-back, Muscle moisture percentage, Meat color a*, Leaf fat weight, Muscle pH, Corpus luteum number, Backfat at first rib, Drip loss, Meat color-L, Off-flavor score, Shoulder weight, External fat on loin, Loin muscle area, External fat on ham, Meat color L*, Side fat thickness, Average daily gain, Average backfat thickness, Melanoma susceptibility, Diamete…
Landrace	9	49776	1.17229	0.00499196		ENSSSCG00000045298		backfat above muscle dorsi, Backfat at mid-back, Muscle moisture percentage, Meat color a*, Leaf fat weight, Muscle pH, Corpus luteum number, Backfat at first rib, Drip loss, Meat color-L, Off-flavor score, Shoulder weight, External fat on loin, Loin muscle area, External fat on ham, Meat color L*, Side fat thickness, Average daily gain, Average backfat thickness, Melanoma susceptibility, Diamete…
Landrace	9	49777	1.21297	0.0028097		ENSSSCG00000045298		backfat above muscle dorsi, Backfat at mid-back, Muscle moisture percentage, Meat color a*, Leaf fat weight, Muscle pH, Corpus luteum number, Backfat at first rib, Drip loss, Meat color-L, Off-flavor score, Shoulder weight, External fat on loin, Loin muscle area, External fat on ham, Meat color L*, Side fat thickness, Average daily gain, Average backfat thickness, Melanoma susceptibility, Diamete…
Landrace	9	49779	-1.31768	0.00103649		ENSSSCG00000045298		backfat above muscle dorsi, Backfat at mid-back, Muscle moisture percentage, Meat color a*, Leaf fat weight, Muscle pH, Corpus luteum number, Backfat at first rib, Drip loss, Meat color-L, Off-flavor score, Shoulder weight, External fat on loin, Loin muscle area, External fat on ham, Meat color L*, Side fat thickness, Average daily gain, Average backfat thickness, Melanoma susceptibility, Diamete…
Landrace	9	49785	-1.4915	0.000282597		ENSSSCG00000049770		backfat above muscle dorsi, Backfat at mid-back, Muscle moisture percentage, Meat color a*, Leaf fat weight, Muscle pH, Corpus luteum number, Backfat at first rib, Drip loss, Meat color-L, Off-flavor score, Shoulder weight, Loin muscle area, External fat on ham, Side fat thickness, External fat on loin, Meat color L*, Average daily gain, Average backfat thickness, Palmitoleic acid content, Melano…
Landrace	9	49784	1.1123	0.00301599		ENSSSCG00000049770		backfat above muscle dorsi, Backfat at mid-back, Muscle moisture percentage, Meat color a*, Leaf fat weight, Muscle pH, Corpus luteum number, Backfat at first rib, Drip loss, Meat color-L, Off-flavor score, Shoulder weight, Loin muscle area, External fat on ham, Side fat thickness, External fat on loin, Meat color L*, Average daily gain, Average backfat thickness, Palmitoleic acid content, Melano…
Landrace	9	49728	-1.24379	0.000391647	PPP1R9A	ENSSSCG00000015329	Waist circumference, Coronary artery disease, Height, Insomnia	backfat above muscle dorsi, Backfat at mid-back, Muscle moisture percentage, Meat color a*, Leaf fat weight, Muscle pH, Melanoma susceptibility, Corpus luteum number, Backfat at first rib, Drip loss, Meat color-L, Off-flavor score, Loin muscle area, Shoulder weight, Meat color L*, External fat on loin, External fat on ham, Side fat thickness, androstenone, laboratory, Shear force, Body weight, Di…
Landrace	9	49736	1.34391	0.00174505	ASB4	ENSSSCG00000015333	General cognitive ability, Progression free survival in serous epithelial ovarian cancer treated with carboplatin and paclitaxel, Hand grip strength, Middle childhood and early adolescence aggressive behavior, Body mass index, Body mass index (joint analysis main effects and smoking interaction), Irritable bowel syndrome, Educational attainment (MTAG), Self-reported math ability (MTAG), Highest m…	backfat above muscle dorsi, Backfat at mid-back, Muscle moisture percentage, Meat color a*, Leaf fat weight, Muscle pH, Melanoma susceptibility, Corpus luteum number, Backfat at first rib, Drip loss, Meat color-L, Off-flavor score, Shoulder weight, External fat on loin, Loin muscle area, Meat color L*, External fat on ham, Side fat thickness, Average daily gain, androstenone, laboratory, CO2 part…
Landrace	9	49736	1.34391	0.00174505	PDK4	ENSSSCG00000015334	Metabolite levels	backfat above muscle dorsi, Backfat at mid-back, Muscle moisture percentage, Meat color a*, Leaf fat weight, Muscle pH, Melanoma susceptibility, Corpus luteum number, Backfat at first rib, Drip loss, Meat color-L, Off-flavor score, Shoulder weight, External fat on loin, Loin muscle area, Meat color L*, External fat on ham, Side fat thickness, Average daily gain, androstenone, laboratory, CO2 part…
Landrace	9	49758	-1.30863	0.0217834	SLC25A13	ENSSSCG00000015336	Height, Multisite chronic pain, Pork consumption, Oily fish consumption, Educational attainment	backfat above muscle dorsi, Backfat at mid-back, Muscle moisture percentage, Meat color a*, Leaf fat weight, Muscle pH, Corpus luteum number, Backfat at first rib, Drip loss, Meat color-L, Off-flavor score, Shoulder weight, External fat on loin, Loin muscle area, External fat on ham, Meat color L*, Side fat thickness, Average daily gain, Average backfat thickness, Melanoma susceptibility, Diamete…
Landrace	9	49757	-1.39896	0.000277415	SLC25A13	ENSSSCG00000015336	Height, Multisite chronic pain, Pork consumption, Oily fish consumption, Educational attainment	backfat above muscle dorsi, Backfat at mid-back, Muscle moisture percentage, Meat color a*, Leaf fat weight, Muscle pH, Corpus luteum number, Backfat at first rib, Drip loss, Meat color-L, Off-flavor score, Shoulder weight, External fat on loin, Loin muscle area, External fat on ham, Meat color L*, Side fat thickness, Average daily gain, Average backfat thickness, Melanoma susceptibility, Diamete…
Landrace	9	49756	-1.37047	0.000423328	SLC25A13	ENSSSCG00000015336	Height, Multisite chronic pain, Pork consumption, Oily fish consumption, Educational attainment	backfat above muscle dorsi, Backfat at mid-back, Muscle moisture percentage, Meat color a*, Leaf fat weight, Muscle pH, Corpus luteum number, Backfat at first rib, Drip loss, Meat color-L, Off-flavor score, Shoulder weight, External fat on loin, Loin muscle area, External fat on ham, Meat color L*, Side fat thickness, Average daily gain, Average backfat thickness, Melanoma susceptibility, Diamete…
Landrace	9	49761	-0.962616	0.0422243	SLC25A13	ENSSSCG00000015336	Height, Multisite chronic pain, Pork consumption, Oily fish consumption, Educational attainment	backfat above muscle dorsi, Backfat at mid-back, Muscle moisture percentage, Meat color a*, Leaf fat weight, Muscle pH, Corpus luteum number, Backfat at first rib, Drip loss, Meat color-L, Off-flavor score, Shoulder weight, External fat on loin, Loin muscle area, External fat on ham, Meat color L*, Side fat thickness, Average daily gain, Average backfat thickness, Melanoma susceptibility, Diamete…
Landrace	9	49788	1.80149	7.15953e-12	RELT	ENSSSCG00000014825	Tumor necrosis factor receptor superfamily member 19L levels	Empty body protein content, Days to 105 kg, Estimated carcass lean content, Drip loss, Carcass weight (hot), tenderness score, Ham weight, Carcass temperature, Fat weight (total), Empty body lipid content, Backfat at last rib, Average daily gain, Carcass length, Muscle pH, Lean meat percentage, Body weight, Muscle conductivity, Shear force, Meat color a*, Meat color L*, backfat above muscle dorsi…
Landrace	9	49768	1.1046	0.00453072	DLX5	ENSSSCG00000038838	Alzheimer disease and age of onset, Vertex-wise cortical thickness, Height	backfat above muscle dorsi, Backfat at mid-back, Muscle moisture percentage, Meat color a*, Leaf fat weight, Muscle pH, Corpus luteum number, Backfat at first rib, Drip loss, Meat color-L, Off-flavor score, Shoulder weight, External fat on loin, Loin muscle area, External fat on ham, Meat color L*, Side fat thickness, Average daily gain, Average backfat thickness, Melanoma susceptibility, Diamete…
Landrace	9	49788	1.80149	7.15953e-12	FAM168A	ENSSSCG00000039996	Waist-hip ratio, Vertigo, Serum levels of protein RELT, Apolipoprotein A1 levels, Heel bone mineral density, Tumor necrosis factor receptor superfamily member 19L levels (RELT.5115.31.3), Platelet count, Refractive error	Empty body protein content, Days to 105 kg, Estimated carcass lean content, Drip loss, Carcass weight (hot), tenderness score, Ham weight, Carcass temperature, Fat weight (total), Empty body lipid content, Backfat at last rib, Average daily gain, Carcass length, Muscle pH, Lean meat percentage, Body weight, Muscle conductivity, Shear force, Meat color a*, Meat color L*, backfat above muscle dorsi…
Landrace	9	49776	1.17229	0.00499196	TAC1	ENSSSCG00000023592	Protachykinin-1 levels	backfat above muscle dorsi, Backfat at mid-back, Muscle moisture percentage, Meat color a*, Leaf fat weight, Muscle pH, Corpus luteum number, Backfat at first rib, Drip loss, Meat color-L, Off-flavor score, Shoulder weight, External fat on loin, Loin muscle area, External fat on ham, Meat color L*, Side fat thickness, Average daily gain, Average backfat thickness, Melanoma susceptibility, Diamete…
Landrace	9	49777	1.21297	0.0028097	TAC1	ENSSSCG00000023592	Protachykinin-1 levels	backfat above muscle dorsi, Backfat at mid-back, Muscle moisture percentage, Meat color a*, Leaf fat weight, Muscle pH, Corpus luteum number, Backfat at first rib, Drip loss, Meat color-L, Off-flavor score, Shoulder weight, External fat on loin, Loin muscle area, External fat on ham, Meat color L*, Side fat thickness, Average daily gain, Average backfat thickness, Melanoma susceptibility, Diamete…
Landrace	9	49776	1.17229	0.00499196	ASNS	ENSSSCG00000015340	Asparagine levels, Plasma free asparagine levels	backfat above muscle dorsi, Backfat at mid-back, Muscle moisture percentage, Meat color a*, Leaf fat weight, Muscle pH, Corpus luteum number, Backfat at first rib, Drip loss, Meat color-L, Off-flavor score, Shoulder weight, External fat on loin, Loin muscle area, External fat on ham, Meat color L*, Side fat thickness, Average daily gain, Average backfat thickness, Melanoma susceptibility, Diamete…
Landrace	9	49777	1.21297	0.0028097	ASNS	ENSSSCG00000015340	Asparagine levels, Plasma free asparagine levels	backfat above muscle dorsi, Backfat at mid-back, Muscle moisture percentage, Meat color a*, Leaf fat weight, Muscle pH, Corpus luteum number, Backfat at first rib, Drip loss, Meat color-L, Off-flavor score, Shoulder weight, External fat on loin, Loin muscle area, External fat on ham, Meat color L*, Side fat thickness, Average daily gain, Average backfat thickness, Melanoma susceptibility, Diamete…
Landrace	9	49779	-1.31768	0.00103649	ASNS	ENSSSCG00000015340	Asparagine levels, Plasma free asparagine levels	backfat above muscle dorsi, Backfat at mid-back, Muscle moisture percentage, Meat color a*, Leaf fat weight, Muscle pH, Corpus luteum number, Backfat at first rib, Drip loss, Meat color-L, Off-flavor score, Shoulder weight, External fat on loin, Loin muscle area, External fat on ham, Meat color L*, Side fat thickness, Average daily gain, Average backfat thickness, Melanoma susceptibility, Diamete…
Landrace	9	49785	-1.4915	0.000282597	COL28A1	ENSSSCG00000015342	Bipolar disorder and schizophrenia, Immune reponse to smallpox (secreted IL-1beta), Frontotemporal dementia (age at onset), Frontotemporal dementia with GRN mutation (age at onset), DNA methylation variation (age effect), RBC levels of Pyruvate (uM), 3-month functional outcome in ischaemic stroke (modified Rankin score)	backfat above muscle dorsi, Backfat at mid-back, Muscle moisture percentage, Meat color a*, Leaf fat weight, Muscle pH, Corpus luteum number, Backfat at first rib, Drip loss, Meat color-L, Off-flavor score, Shoulder weight, Loin muscle area, External fat on ham, Side fat thickness, External fat on loin, Meat color L*, Average daily gain, Average backfat thickness, Palmitoleic acid content, Melano…
Landrace	9	49784	1.1123	0.00301599	COL28A1	ENSSSCG00000015342	Bipolar disorder and schizophrenia, Immune reponse to smallpox (secreted IL-1beta), Frontotemporal dementia (age at onset), Frontotemporal dementia with GRN mutation (age at onset), DNA methylation variation (age effect), 3-month functional outcome in ischaemic stroke (modified Rankin score), RBC levels of Pyruvate (uM)	backfat above muscle dorsi, Backfat at mid-back, Muscle moisture percentage, Meat color a*, Leaf fat weight, Muscle pH, Corpus luteum number, Backfat at first rib, Drip loss, Meat color-L, Off-flavor score, Shoulder weight, Loin muscle area, External fat on ham, Side fat thickness, External fat on loin, Meat color L*, Average daily gain, Average backfat thickness, Palmitoleic acid content, Melano…
Landrace	9	49786	-1.52446	0.000178875	COL28A1	ENSSSCG00000015342	Bipolar disorder and schizophrenia, Immune reponse to smallpox (secreted IL-1beta), Frontotemporal dementia (age at onset), Frontotemporal dementia with GRN mutation (age at onset), DNA methylation variation (age effect), 3-month functional outcome in ischaemic stroke (modified Rankin score), RBC levels of Pyruvate (uM)	backfat above muscle dorsi, Backfat at mid-back, Muscle moisture percentage, Meat color a*, Leaf fat weight, Muscle pH, Corpus luteum number, Backfat at first rib, Drip loss, Meat color-L, Off-flavor score, Shoulder weight, Loin muscle area, External fat on ham, Side fat thickness, External fat on loin, Meat color L*, Average daily gain, Average backfat thickness, Palmitoleic acid content, Melano…
Landrace	9	49793	-1.77877	2.7455e-06	COL28A1	ENSSSCG00000015342	Bipolar disorder and schizophrenia, Immune reponse to smallpox (secreted IL-1beta), Frontotemporal dementia (age at onset), Frontotemporal dementia with GRN mutation (age at onset), DNA methylation variation (age effect), 3-month functional outcome in ischaemic stroke (modified Rankin score), RBC levels of Pyruvate (uM)	backfat above muscle dorsi, Backfat at mid-back, Muscle moisture percentage, Meat color a*, Leaf fat weight, Muscle pH, Corpus luteum number, Backfat at first rib, Drip loss, Meat color-L, Off-flavor score, Shoulder weight, Loin muscle area, External fat on ham, Side fat thickness, External fat on loin, Meat color L*, Average daily gain, Average backfat thickness, Palmitoleic acid content, Melano…
Landrace	9	49793	-1.77877	2.7455e-06	MIOS	ENSSSCG00000015343		backfat above muscle dorsi, Backfat at mid-back, Muscle moisture percentage, Meat color a*, Leaf fat weight, Muscle pH, Corpus luteum number, Backfat at first rib, Drip loss, Meat color-L, Off-flavor score, Shoulder weight, Loin muscle area, External fat on ham, Side fat thickness, External fat on loin, Meat color L*, Average daily gain, Average backfat thickness, Palmitoleic acid content, Melano…
Landrace	9	49794	-1.70569	9.08424e-07	MIOS	ENSSSCG00000015343		backfat above muscle dorsi, Backfat at mid-back, Muscle moisture percentage, Meat color a*, Leaf fat weight, Muscle pH, Corpus luteum number, Backfat at first rib, Drip loss, Meat color-L, Off-flavor score, Shoulder weight, Loin muscle area, External fat on ham, Side fat thickness, External fat on loin, Meat color L*, Average daily gain, Average backfat thickness, Palmitoleic acid content, Melano…
Landrace	9	49793	-1.77877	2.7455e-06	UMAD1	ENSSSCG00000036169	Drug-induced Stevens-Johnson syndrome or toxic epidermal necrolysis (SJS/TEN), Smooth-surface caries, Insulin-like growth factors, Obesity-related traits, Metabolite levels, Cleft lip with or without cleft palate x maternal periconceptional vitamin use interaction (parent of origin effect), Melanoma, Lactosyl-N-palmitoyl-sphingosine (d18:1/16:0) levels in elite athletes, Alzheimer's disease, Hip …	backfat above muscle dorsi, Backfat at mid-back, Muscle moisture percentage, Meat color a*, Leaf fat weight, Muscle pH, Corpus luteum number, Backfat at first rib, Drip loss, Meat color-L, Off-flavor score, Shoulder weight, Loin muscle area, External fat on ham, Side fat thickness, External fat on loin, Meat color L*, Average daily gain, Average backfat thickness, Palmitoleic acid content, Melano…
Landrace	9	49794	-1.70569	9.08424e-07	UMAD1	ENSSSCG00000036169	Drug-induced Stevens-Johnson syndrome or toxic epidermal necrolysis (SJS/TEN), Smooth-surface caries, Insulin-like growth factors, Obesity-related traits, Metabolite levels, Cleft lip with or without cleft palate x maternal periconceptional vitamin use interaction (parent of origin effect), Melanoma, Lactosyl-N-palmitoyl-sphingosine (d18:1/16:0) levels in elite athletes, Alzheimer's disease, Hip …	backfat above muscle dorsi, Backfat at mid-back, Muscle moisture percentage, Meat color a*, Leaf fat weight, Muscle pH, Corpus luteum number, Backfat at first rib, Drip loss, Meat color-L, Off-flavor score, Shoulder weight, Loin muscle area, External fat on ham, Side fat thickness, External fat on loin, Meat color L*, Average daily gain, Average backfat thickness, Palmitoleic acid content, Melano…
Landrace	9	49793	-1.77877	2.7455e-06	GLCCI1	ENSSSCG00000015345	Eosinophil counts, Basophil percentage of white cells, Basophil count, Household income, Household income (MTAG), Intelligence, Neutrophil percentage of white cells, Cognitive performance (MTAG), Intelligence (MTAG), Weight, Macular thickness, Appendicular lean mass, Rotator cuff injury, Moderate or severe diarrhoea in darapladib-treated cardiovascular disease (time to event), Granulocyte percent…	backfat above muscle dorsi, Backfat at mid-back, Muscle moisture percentage, Meat color a*, Leaf fat weight, Muscle pH, Corpus luteum number, Backfat at first rib, Drip loss, Meat color-L, Off-flavor score, Shoulder weight, Loin muscle area, External fat on ham, Side fat thickness, External fat on loin, Meat color L*, Average daily gain, Average backfat thickness, Palmitoleic acid content, Melano…
Landrace	9	49794	-1.70569	9.08424e-07	GLCCI1	ENSSSCG00000015345	Eosinophil counts, Basophil percentage of white cells, Basophil count, Household income, Household income (MTAG), Intelligence, Neutrophil count, Neutrophil percentage of white cells, Cognitive performance (MTAG), Macular thickness, Appendicular lean mass, Moderate or severe diarrhoea in darapladib-treated cardiovascular disease (time to event), Granulocyte percentage of myeloid white cells, Gran…	backfat above muscle dorsi, Backfat at mid-back, Muscle moisture percentage, Meat color a*, Leaf fat weight, Muscle pH, Corpus luteum number, Backfat at first rib, Drip loss, Meat color-L, Off-flavor score, Shoulder weight, Loin muscle area, External fat on ham, Side fat thickness, External fat on loin, Meat color L*, Average daily gain, Average backfat thickness, Palmitoleic acid content, Melano…
Landrace	9	49880	2.07214	4.78024e-15	DGKB	ENSSSCG00000015355	Response to treatment for acute lymphoblastic leukemia, Metabolite levels, PR interval in Tripanosoma cruzi seropositivity, Type 2 diabetes, Verbal declarative memory, Waist circumference adjusted for body mass index, Adolescent idiopathic scoliosis, Waist-hip ratio, Waist-to-hip ratio adjusted for BMI, Body mass index, PR interval, Nicotine dependence symptom count, Blood sugar levels, Age at lo…	backfat above muscle dorsi, Backfat at mid-back, Muscle moisture percentage, Meat color a*, Leaf fat weight, Muscle pH, Corpus luteum number, Backfat at first rib, Drip loss, Meat color-L, Off-flavor score, Shoulder weight, Loin muscle area, External fat on ham, Side fat thickness, External fat on loin, Meat color L*, Average daily gain, Average backfat thickness, Melanoma susceptibility, Carcass…
Landrace	9	48387	0.713605	0.0296192	DLG2	ENSSSCG00000014904	Protein quantitative trait loci, Wilms tumor, Parkinson's disease, Height, Hip geometry, Obesity-related traits, Phospholipid levels (plasma), Chronic periodontitis, Metabolite levels, Chronic obstructive pulmonary disease, Urate levels in overweight individuals, Trunk fat mass, QRS duration in Tripanosoma cruzi seropositivity, Body mass index, Migraine without aura, Schizophrenia, Putamen volume…	Shear force, tenderness score, backfat above muscle dorsi, Backfat at mid-back, Muscle moisture percentage, Meat color a*, Belly fat area, Average backfat thickness, Body weight, Average daily gain, Time spent feeding, Time spent rooting, Nonfunctional nipples, Myristic acid content, Ear erectness, Leptin level, Linolenic acid content, Ham weight, Meat color L*
Landrace	9	48396	-1.4539	1.66851e-12	DLG2	ENSSSCG00000014904	Protein quantitative trait loci, Wilms tumor, Parkinson's disease, Height, Hip geometry, Obesity-related traits, Phospholipid levels (plasma), Chronic periodontitis, Metabolite levels, Chronic obstructive pulmonary disease, Urate levels in overweight individuals, Trunk fat mass, QRS duration in Tripanosoma cruzi seropositivity, Body mass index, Migraine without aura, Schizophrenia, Putamen volume…	Shear force, tenderness score, backfat above muscle dorsi, Backfat at mid-back, Muscle moisture percentage, Meat color a*, Belly fat area, Average backfat thickness, Body weight, Average daily gain, Time spent feeding, Time spent rooting, Nonfunctional nipples, Myristic acid content, Ear erectness, Leptin level, Linolenic acid content, Ham weight, Triglyceride level, Meat color L*
Landrace	10	5933	-2.4411	4.94151e-05	KIAA1217	ENSSSCG00000011075	Common traits (Other), Cognitive performance, Coronary artery disease, Osteoarthritis of the knee (hospital diagnosed), Homeostasis model assessment of insulin resistance, Adolescent idiopathic scoliosis, Weight, Tanning, Lobe attachment (rater-scored or self-reported), Central cerebrospinal fluid amyloid beta 42 to 40 ratio (abnormal vs normal), Central cerebrospinal fluid amyloid beta 42 to 40 …	Average daily gain, Shear force, Meat color a*, Meat color b*, Shoulder subcutaneous fat thickness, Marbling, Osteochondrosis score, Lumbar vertebra number, Corpus luteum number, Semimembranosus angle, Creatinine level, External fat on loin, Body weight, Muscle conductivity, Teat number, Percentage type IIa fibers, subjective abnormal odor, Backfat at mid-back, Hemoglobin, Hematocrit, Vertebra nu…
Landrace	10	5933	-2.4411	4.94151e-05		ENSSSCG00000050240		Average daily gain, Shear force, Meat color a*, Meat color b*, Shoulder subcutaneous fat thickness, Marbling, Osteochondrosis score, Lumbar vertebra number, Corpus luteum number, Semimembranosus angle, Creatinine level, External fat on loin, Body weight, Muscle conductivity, Teat number, Percentage type IIa fibers, subjective abnormal odor, Backfat at mid-back, Hemoglobin, Hematocrit, Vertebra nu…
Landrace	10	6055	-3.08403	2.03035e-34		ENSSSCG00000040615		Shear force, Meat color a*, Meat color b*, Shoulder subcutaneous fat thickness, Backfat at mid-back, Osteochondrosis score, Vertebra number, Corpus luteum number, Semimembranosus angle, Percentage type IIa fibers, Teat number, Backfat at last rib, Loin muscle area, Cortisol level, Musculus semitendinosus (ST) weight, Musculus semimembranosus et adductor (SMA) weight, Plasma FSH concentration, Mar…
Landrace	10	5108	1.14083	0.0623529	MAP1LC3C	ENSSSCG00000034838		Head weight, Body weight, Loin and neck meat weight, Carcass weight (cold), Ham weight, Number of capillaries per type IIa fiber, Average daily gain, Change in interferon-gamma level, Interleukin-10 level, Shear force, Meat color a*, Meat color b*, Shoulder subcutaneous fat thickness, Percentage type I fibers, Marbling, Percentage type IIa fibers, Palmitic acid content, Backfat at mid-back, Numbe…
Landrace	10	5108	1.14083	0.0623529	PLD5	ENSSSCG00000021132	IgG glycosylation, Coronary artery calcification, Metabolite levels, Response to cytadine analogues (cytosine arabinoside), Trauma exposure in major depressive disorder-negative individuals, Gut microbiota (bacterial taxa, rank normal transformation method), Spherical equivalent or myopia (age of diagnosis), 2-hydroxyglutarate levels in elite athletes, Prevotella sp002933775 abundance in stool, F…	Head weight, Body weight, Loin and neck meat weight, Carcass weight (cold), Ham weight, Number of capillaries per type IIa fiber, Average daily gain, Change in interferon-gamma level, Interleukin-10 level, Shear force, Meat color a*, Meat color b*, Shoulder subcutaneous fat thickness, Percentage type I fibers, Marbling, Percentage type IIa fibers, Palmitic acid content, Backfat at mid-back, Numbe…
Landrace	10	5114	-1.62877	0.0656264	AKT3	ENSSSCG00000010872		Head weight, Body weight, Loin and neck meat weight, Carcass weight (cold), Ham weight, Number of capillaries per type IIa fiber, Average daily gain, Change in interferon-gamma level, Interleukin-10 level, Shear force, Meat color a*, Meat color b*, Shoulder subcutaneous fat thickness, Percentage type I fibers, Marbling, Percentage type IIa fibers, Palmitic acid content, Backfat at mid-back, Numbe…
Landrace	11	7316	1.6183	0.00450278	U6	ENSSSCG00000018387		Teat number, Lauric acid content, Oleic acid content, Monounsaturated fatty acid content, Loin and neck meat weight, Mean corpuscular hemoglobin concentration, Loin muscle area, Time spent drinking, Body temperature, Eosinophil number, Body weight, Percentage angular fibers, Meat color score, Drip loss, Percentage type I fibers, Nonfunctional nipples, Backfat at last rib, Backfat at mid-back, Hap…
Landrace	11	7666	1.41539	0.0164364	ssc-mir-18a	ENSSSCG00000019535		Lauric acid content, Oleic acid content, Monounsaturated fatty acid content, Backfat at mid-back, Mean corpuscular hemoglobin concentration, Meat color b*, Time spent drinking, Eosinophil number, Meat color score, Drip loss, Percentage type I fibers, Nonfunctional nipples, Lean meat percentage, Body weight, Average backfat thickness, Average daily gain, Feed intake, Double-bond index, Backfat at …
Landrace	11	7336	1.31235	0.00180585		ENSSSCG00000050492		Teat number, Lauric acid content, Oleic acid content, Monounsaturated fatty acid content, Loin and neck meat weight, Mean corpuscular hemoglobin concentration, Loin muscle area, Time spent drinking, Body temperature, Eosinophil number, Body weight, Percentage angular fibers, Meat color score, Drip loss, Percentage type I fibers, Nonfunctional nipples, Backfat at last rib, Backfat at mid-back, Hap…
Landrace	11	7582	1.25126	0.0905288		ENSSSCG00000044970		Lauric acid content, Oleic acid content, Monounsaturated fatty acid content, Backfat at mid-back, Mean corpuscular hemoglobin concentration, Meat color b*, Time spent drinking, Eosinophil number, Body weight, Percentage angular fibers, Meat color score, Drip loss, Percentage type I fibers, Nonfunctional nipples, Haptoglobin concentration, Interferon-gamma level, Average backfat thickness, Lean me…
Landrace	11	8174	-3.00283	8.35019e-08		ENSSSCG00000043215		Lauric acid content, Oleic acid content, Monounsaturated fatty acid content, Loin muscle area, Meat color b*, Drip loss, Lean meat percentage, Muscle pH decline, Muscle fat content, Muscle moisture percentage, Empty body lipid content, Backfat at last rib, Belly weight, Nonfunctional nipples, Mean corpuscular hemoglobin concentration, Number of ribs, Meat color score, Lysozyme level, Teat number,…
Landrace	11	6720	1.95834	0.0253709	SACS	ENSSSCG00000035493	Protein quantitative trait loci, Lobe attachment (rater-scored or self-reported), Triglyceride levels	Backfat weight, Percentage of backfat and leaf fat in carcass, Carcass length, Marbling, Teat number, Lymphocyte number, Segmented neutrophil number, Time spent socializing, Percentage type IIb fibers, Percentage type IIa fibers, Ear area, Ear erectness, Belly weight, Loin muscle area, Mean corpuscular hemoglobin content, Monocyte number
Landrace	11	6720	1.95834	0.0253709	TNFRSF19	ENSSSCG00000009283	Nasopharyngeal carcinoma, 5-bromotryptophan levels in elite athletes, Diabetic kidney disease, Heel bone mineral density, Serum levels of protein TNFRSF19, Blood protein levels, Total body bone mineral density (MTAG), Heel bone mineral density (MTAG), Overall survival in advanced colorectal cancer, Hair curvature (quantitative), Tumor necrosis factor receptor superfamily member 19 levels, Height	Backfat weight, Percentage of backfat and leaf fat in carcass, Carcass length, Marbling, Teat number, Lymphocyte number, Segmented neutrophil number, Time spent socializing, Percentage type IIb fibers, Percentage type IIa fibers, Ear area, Ear erectness, Belly weight, Loin muscle area, Mean corpuscular hemoglobin content, Monocyte number
Landrace	11	6643	1.1709	0.0528278	LHFPL6	ENSSSCG00000029855	Hippocampal atrophy, Preeclampsia, Insomnia, Adolescent idiopathic scoliosis, Circulating odd-numbered chain saturated fatty acid levels (C17:0), Ovarian cancer, Ovarian cancer (MTAG), Laterality in neovascular age-related macular degeneration, Alcohol consumption x experiences in childhood (felt loved by family member) interaction, Colonoscopy-negative controls vs population controls, Height, Al…	Backfat weight, Percentage of backfat and leaf fat in carcass, Carcass length, Teat number, Mean corpuscular hemoglobin content, Segmented neutrophil number, Monocyte number, Percentage type IIb fibers, Percentage type IIa fibers, Ear area, Ear erectness, Belly weight, Loin muscle area, Backfat at tenth rib, Backfat thickness between 3rd and 4th rib, Muscle conductivity, Backfat at last rib, Lymp…
Landrace	11	6643	1.1709	0.0528278	COG6	ENSSSCG00000009369	Psoriasis, Menarche (age at onset), Rheumatoid arthritis (ACPA-positive), Multiple sclerosis, Systemic lupus erythematosus or rheumatoid arthritis, Eosinophil counts, Asthma, Eosinophil percentage of white cells, Peripheral arterial disease (traffic-related air pollution interaction), Rheumatoid arthritis, Eosinophil percentage of granulocytes, Neutrophil percentage of granulocytes, Sum eosinophi…	Backfat weight, Percentage of backfat and leaf fat in carcass, Carcass length, Teat number, Mean corpuscular hemoglobin content, Segmented neutrophil number, Monocyte number, Percentage type IIb fibers, Percentage type IIa fibers, Ear area, Ear erectness, Belly weight, Loin muscle area, Backfat at tenth rib, Backfat thickness between 3rd and 4th rib, Muscle conductivity, Backfat at last rib, Lymp…
Landrace	11	6823	0.975517	0.0694987	SIAH3	ENSSSCG00000038733	Ceramide (d19:1/16:0) levels, Pneumococcal bacteremia, 6-month creatinine clearance change response to tenofovir treatment in HIV infection (treatment arm interaction), Rate of ventricular enlargement, Circulating fibroblast growth factor 23 levels, Smoking initiation	Backfat weight, Percentage of backfat and leaf fat in carcass, Teat number, Mean corpuscular hemoglobin content, Lymphocyte number, Monocyte number, Time spent socializing, Percentage type IIa fibers, Belly weight, Loin muscle area, Backfat thickness between 3rd and 4th rib, Backfat at last rib, Backfat at tenth rib, Monounsaturated fatty acid content, Lauric acid content, Oleic acid content, Seg…
Landrace	11	6823	0.975517	0.0694987	CBY2	ENSSSCG00000009417		Backfat weight, Percentage of backfat and leaf fat in carcass, Teat number, Mean corpuscular hemoglobin content, Lymphocyte number, Monocyte number, Time spent socializing, Percentage type IIa fibers, Belly weight, Loin muscle area, Backfat thickness between 3rd and 4th rib, Backfat at last rib, Backfat at tenth rib, Monounsaturated fatty acid content, Lauric acid content, Oleic acid content, Seg…
Landrace	11	7926	-1.27117	0.0280479	DOCK9	ENSSSCG00000022112	Heel bone mineral density, FEV1, Lung function (FEV1/FVC), White matter microstructure (axial diusivities), White matter microstructure (fractional anisotropy), Platelet distribution width, Cortical thickness, Moyamoya disease, Appendicular lean mass, Low myopia, Corneal astigmatism, Irritable bowel syndrome, Cortical surface area, Whole brain restricted isotropic diffusion (multivariate analysis…	Lauric acid content, Oleic acid content, Monounsaturated fatty acid content, Backfat at mid-back, Mean corpuscular hemoglobin concentration, Meat color b*, Time spent drinking, Eosinophil number, Meat color score, Drip loss, Percentage type I fibers, Nonfunctional nipples, Lean meat percentage, Body weight, Average backfat thickness, Backfat at tenth rib, Feed intake, Backfat at last rib, Loin mu…
Landrace	11	8174	-3.00283	8.35019e-08	FAM155A	ENSSSCG00000040130	Metabolite levels (Pyroglutamine), Reading and spelling, Depression (quantitative trait), Height, Carboplatin disposition in epthelial ovarian cancer, Borderline personality disorder, Neurocognitive impairment in HIV-1 infection (dichotomous), Severe malaria (adjusted for sickle cell variant rs334), Severe malaria, Familial squamous cell lung carcinoma, Erosive tooth wear (severe vs non-severe), …	Lauric acid content, Oleic acid content, Monounsaturated fatty acid content, Loin muscle area, Meat color b*, Drip loss, Lean meat percentage, Muscle pH decline, Muscle fat content, Muscle moisture percentage, Empty body lipid content, Backfat at last rib, Belly weight, Nonfunctional nipples, Mean corpuscular hemoglobin concentration, Number of ribs, Meat color score, Lysozyme level, Teat number,…
Landrace	12	9001	-1.58375	1.43368e-05		ENSSSCG00000047490		Backfat at mid-back, Vertebra number, Thoracic vertebra number, Actinobacillus pleuropneumoniae susceptibility, Triglyceride level, HDL cholesterol, Muscle moisture percentage, Body weight, Leaf fat weight, Left teat number, Right teat number, Gadoleic acid content, Phosphate level, Ham fat thickness, Fat percentage in carcass, Teat number, Creatine kinase level, Number of muscle fibers per unit …
Landrace	13	10268	1.49287	0.0249125		ENSSSCG00000020163		Average daily gain, Actinobacillus pleuropneumoniae susceptibility, Nonfunctional nipples, Triglyceride level, Linoleic acid content, Polyunsaturated fatty acid content, Meat color a*, Corpus luteum number, Capric acid content, Vertebra number, Carcass temperature, Spleen weight, Hemoglobin, Red blood cell count, Mean corpuscular hemoglobin content, Hematocrit, Sodium level, Arachidic acid conten…
Landrace	13	10060	-1.24348	0.0177113		ENSSSCG00000042928		Average daily gain, Actinobacillus pleuropneumoniae susceptibility, Nonfunctional nipples, Triglyceride level, Linoleic acid content, Polyunsaturated fatty acid content, Meat color a*, Corpus luteum number, Capric acid content, Vertebra number, Carcass temperature, Embryo weight, Spleen weight, Hemoglobin, Red blood cell count, Mean corpuscular hemoglobin content, Hematocrit, Arachidic acid conte…
Landrace	13	10268	1.49287	0.0249125	LRCH3	ENSSSCG00000011854	Airway responsiveness in chronic obstructive pulmonary disease, Triacylglycerol (54:4) [NL-18:2] levels, Executive function, Height	Average daily gain, Actinobacillus pleuropneumoniae susceptibility, Nonfunctional nipples, Triglyceride level, Linoleic acid content, Polyunsaturated fatty acid content, Meat color a*, Corpus luteum number, Capric acid content, Vertebra number, Carcass temperature, Spleen weight, Hemoglobin, Red blood cell count, Mean corpuscular hemoglobin content, Hematocrit, Sodium level, Arachidic acid conten…
Landrace	13	10268	1.49287	0.0249125	IQCG	ENSSSCG00000011855	Metabolite levels, Insomnia in episodic migraine	Average daily gain, Actinobacillus pleuropneumoniae susceptibility, Nonfunctional nipples, Triglyceride level, Linoleic acid content, Polyunsaturated fatty acid content, Meat color a*, Corpus luteum number, Capric acid content, Vertebra number, Carcass temperature, Spleen weight, Hemoglobin, Red blood cell count, Mean corpuscular hemoglobin content, Hematocrit, Sodium level, Arachidic acid conten…
Landrace	13	10268	1.49287	0.0249125	LMLN	ENSSSCG00000011857	Iron status biomarkers (total iron binding capacity), Iron status biomarkers (transferrin saturation)	Average daily gain, Actinobacillus pleuropneumoniae susceptibility, Nonfunctional nipples, Triglyceride level, Linoleic acid content, Polyunsaturated fatty acid content, Meat color a*, Corpus luteum number, Capric acid content, Vertebra number, Carcass temperature, Spleen weight, Hemoglobin, Red blood cell count, Mean corpuscular hemoglobin content, Hematocrit, Sodium level, Arachidic acid conten…
Landrace	13	9986	-1.41991	0.0410151	THRB	ENSSSCG00000036033	Mean corpuscular hemoglobin, Mean corpuscular volume, Metabolite levels, Red blood cell traits, Systolic blood pressure in sickle cell anemia, Triglycerides, Height, Asthma, Carotid intima media thickness x smoking interaction, Intelligence, Gut microbiota (bacterial taxa, rank normal transformation method), Myopia (age of diagnosis), Red blood cell count, Spherical equivalent or myopia (age of d…	Average daily gain, Corpus luteum number, Average backfat thickness, Myofibril fragmentation index, Muscle pH, Ear weight, Salmonella count in spleen, Salmonella count in liver and spleen, Salmonella count in liver, Meat color-b, Backfat at tenth rib, Time spent socializing, Sarcocystis miescheriana IgM levels, Nonfunctional nipples, Body temperature, Lean meat percentage, LDL cholesterol, Mycopl…
Landrace	13	10745	3.51906	2.66326e-61	RBMS3	ENSSSCG00000036381	Alzheimer's disease, Smooth-surface caries, Bone mineral density, Metabolite levels, Late-onset Alzheimer's disease, Central corneal thickness, Chronic obstructive pulmonary disease, Lung function (FEV1/FVC), Gut microbiota (bacterial taxa, hurdle binary method), Dental caries (decayed and filled deciduous tooth surfaces), Basal ganglia growth, Type 2 diabetes, Corneal resistance factor (MTAG), P…	Average daily gain, Corpus luteum number, Average backfat thickness, Myofibril fragmentation index, Muscle pH, Ear weight, Salmonella count in spleen, Salmonella count in liver and spleen, Salmonella count in liver, Meat color-b, Backfat at tenth rib, Time spent socializing, Sarcocystis miescheriana IgM levels, Nonfunctional nipples, Body temperature, Lean meat percentage, LDL cholesterol, Loin m…
Landrace	13	10745	3.51906	2.66326e-61		ENSSSCG00000047248		Average daily gain, Corpus luteum number, Average backfat thickness, Myofibril fragmentation index, Muscle pH, Ear weight, Salmonella count in spleen, Salmonella count in liver and spleen, Salmonella count in liver, Meat color-b, Backfat at tenth rib, Time spent socializing, Sarcocystis miescheriana IgM levels, Nonfunctional nipples, Body temperature, Lean meat percentage, LDL cholesterol, Loin m…
Landrace	13	9883	-2.71909	7.0951e-13	TNIK	ENSSSCG00000028905	Brain imaging in schizophrenia (dorsolateral prefrontal cortex interaction), LDL cholesterol, Hip circumference adjusted for BMI, Response to antipsychotic treatment in schizophrenia, Lymphocyte count, Frontotemporal dementia (age at onset), Reaction time, Brain morphology (MOSTest), Subcortical volume (MOSTest), Glutarate (pentanedioate) levels in elite athletes, Cortical surface area, Edge-leve…	Average daily gain, Actinobacillus pleuropneumoniae susceptibility, Nonfunctional nipples, LDL cholesterol, Lactate dehydrogenase level, Linoleic acid content, Arachidic acid content, Shear force, Meat color a*, Muscle moisture percentage, Palmitoleic acid content, Corpus luteum number, Subcutanous fat area, Capric acid content, Vertebra number, Carcass temperature, Loin muscle area, Embryo weigh…
Landrace	13	10060	-1.24348	0.0177113	EPHB3	ENSSSCG00000026516	Nicotine dependence symptom count	Average daily gain, Actinobacillus pleuropneumoniae susceptibility, Nonfunctional nipples, Triglyceride level, Linoleic acid content, Polyunsaturated fatty acid content, Meat color a*, Corpus luteum number, Capric acid content, Vertebra number, Carcass temperature, Embryo weight, Spleen weight, Hemoglobin, Red blood cell count, Mean corpuscular hemoglobin content, Hematocrit, Arachidic acid conte…
Landrace	14	14993	1.71876	9.53357e-13	U6	ENSSSCG00000035023		Meat color-a, Average backfat thickness, Percentage type I fibers, Percentage type IIb fibers, Meat color-L, indole, laboratory, Daily feed intake, backfat above muscle dorsi, Front feet conformation, Hind feet conformation, C3c concentration, Haptoglobin concentration, Stearic acid content, Linoleic acid content, Meat color L*, Backfat at last rib, Arachidonic acid content, Osteochondrosis score…
Landrace	14	14680	1.10366	0.0516281		ENSSSCG00000041627		Body weight, Meat color OPTO, Thawing loss, Reflectance value, Shear force, Estimated carcass lean content, Loin muscle area, Loin muscle depth, Toll-like receptor 9 level, Loin weight, Belly weight, Diameter of type IIa muscle fibers, Number of muscle fibers per unit area, Diameter of type IIb muscle fibers, Total muscle fiber number, Stearic acid content, Fat skatole level, Muscle pH, Backfat t…
Landrace	14	14437	0.821059	0.0395052		ENSSSCG00000043748		Meat color L*, Arachidonic acid content, Shear force at first peak, Capric acid content, Margaric acid content, Saturated fatty acid content, Unsaturated fatty acid content, Meat color OPTO, Thawing loss, Reflectance value, Shear force, Estimated carcass lean content, Loin muscle area, Loin muscle depth, Body weight, Toll-like receptor 9 level, Muscle pH, Diameter of type IIb muscle fibers, Teat …
Landrace	14	13690	-1.24097	0.0549446	ssc-mir-9854	ENSSSCG00000047514		Meat color-a, Average backfat thickness, Percentage type I fibers, Percentage type IIb fibers, Meat color-L, indole, laboratory, Daily feed intake, backfat above muscle dorsi, Front feet conformation, Hind feet conformation, C3c concentration, Haptoglobin concentration, Stearic acid content, Linoleic acid content, CD4-negative, CD8-positive leukocyte percentage, Backfat at last rib, Meat color L*…
Landrace	14	15440	-2.10056	7.91851e-06		ENSSSCG00000051319		Meat color-a, Average backfat thickness, Percentage type I fibers, Percentage type IIb fibers, Daily feed intake, backfat above muscle dorsi, Haptoglobin concentration, Stearic acid content, Linoleic acid content, Osteochondrosis score, Meat color L*, Arachidonic acid content, Shear force, Shear force at first peak, Body weight, Loin muscle area, Meat color-L, Abdominal fat weight, Leaf fat weigh…
Landrace	14	15896	1.90892	0.000367354		ENSSSCG00000010212		Percentage type I fibers, Percentage type IIb fibers, Daily feed intake, backfat above muscle dorsi, Haptoglobin concentration, Osteochondrosis score, Arachidonic acid content, Shear force, Shear force at first peak, Body weight, Loin muscle area, Abdominal fat weight, Creatinine level, Leaf fat weight, Intestinal fat weight, C3c concentration, Potassium level, Calcium level, Capric acid content,…
Landrace	14	14437	0.821059	0.0395052	CHST15	ENSSSCG00000029482	Daytime sleep phenotypes, Alzheimer's disease or gastroesophageal reflux disease, Smoking initiation, Height	Meat color L*, Arachidonic acid content, Shear force at first peak, Capric acid content, Margaric acid content, Saturated fatty acid content, Unsaturated fatty acid content, Meat color OPTO, Thawing loss, Reflectance value, Shear force, Estimated carcass lean content, Loin muscle area, Loin muscle depth, Body weight, Toll-like receptor 9 level, Muscle pH, Diameter of type IIb muscle fibers, Teat …
Landrace	14	14930	-2.19868	9.39387e-08	GALNT9	ENSSSCG00000009738	Body mass index, Anti-saccade response, Resistance to COVID-19 infection (Exposed negative vs positive)	Meat color-a, Average backfat thickness, Percentage type I fibers, Percentage type IIb fibers, Meat color-L, indole, laboratory, Daily feed intake, backfat above muscle dorsi, Front feet conformation, Hind feet conformation, C3c concentration, Haptoglobin concentration, Stearic acid content, Linoleic acid content, Meat color L*, Backfat at last rib, Arachidonic acid content, Osteochondrosis score…
Landrace	14	14465	-4.3983	9.00262e-14	ZRANB1	ENSSSCG00000010738	Height, Blood urea nitrogen levels, Estimated glomerular filtration rate (creatinine), Lung cancer, Red blood cell count, Educational attainment, Age at menopause	Meat color L*, Arachidonic acid content, Shear force at first peak, Capric acid content, Margaric acid content, Saturated fatty acid content, Unsaturated fatty acid content, Meat color OPTO, Thawing loss, Reflectance value, Shear force, Estimated carcass lean content, Loin muscle area, Loin muscle depth, Body weight, Toll-like receptor 9 level, Muscle pH, Diameter of type IIb muscle fibers, Umbil…
Landrace	14	14465	-4.3983	9.00262e-14	CTBP2	ENSSSCG00000010739	Prostate cancer, Menarche (age at onset), Blood osmolality (transformed sodium), Ease of getting up in the morning, Body mass index, Brain morphology (MOSTest), Cortical surface area (MOSTest), Subcortical volume (MOSTest), Varicose veins, Cortical surface area, Age-related hearing impairment, Cortical thickness, Vigorous physical activity, Walking pace, Age-related hearing impairment (MTAG), Hae…	Meat color L*, Arachidonic acid content, Shear force at first peak, Capric acid content, Margaric acid content, Saturated fatty acid content, Unsaturated fatty acid content, Meat color OPTO, Thawing loss, Reflectance value, Shear force, Estimated carcass lean content, Loin muscle area, Loin muscle depth, Body weight, Toll-like receptor 9 level, Muscle pH, Diameter of type IIb muscle fibers, Umbil…
Landrace	14	14993	1.71876	9.53357e-13	TMEM132D	ENSSSCG00000038915	Heart rate, IgG glycosylation, Behavioural disinhibition (generation interaction), Illicit drug use, Schizophrenia (inflammation and infection response interaction), Diisocyanate-induced asthma, Anxiety disorder, Rate of cognitive decline in Alzheimer's disease, Sleep (1/2-day periodicity), Triglyceride levels, Ethylmalonate levels in elite athletes, Facial morphology (factor 19), Metabolite leve…	Meat color-a, Average backfat thickness, Percentage type I fibers, Percentage type IIb fibers, Meat color-L, indole, laboratory, Daily feed intake, backfat above muscle dorsi, Front feet conformation, Hind feet conformation, C3c concentration, Haptoglobin concentration, Stearic acid content, Linoleic acid content, Meat color L*, Backfat at last rib, Arachidonic acid content, Osteochondrosis score…
Landrace	14	14680	1.10366	0.0516281	ECHS1	ENSSSCG00000038086	Lifespan, Serum metabolite levels, Major adverse cardiovascular events in response to aspirin and clopidogrel treatment	Body weight, Meat color OPTO, Thawing loss, Reflectance value, Shear force, Estimated carcass lean content, Loin muscle area, Loin muscle depth, Toll-like receptor 9 level, Loin weight, Belly weight, Diameter of type IIa muscle fibers, Number of muscle fibers per unit area, Diameter of type IIb muscle fibers, Total muscle fiber number, Stearic acid content, Fat skatole level, Muscle pH, Backfat t…
Landrace	14	14680	1.10366	0.0516281	MTG1	ENSSSCG00000029088	Systemic lupus erythematosus, Post bronchodilator FEV1/FVC ratio, N-acetyl-isoputreanine levels	Body weight, Meat color OPTO, Thawing loss, Reflectance value, Shear force, Estimated carcass lean content, Loin muscle area, Loin muscle depth, Toll-like receptor 9 level, Loin weight, Belly weight, Diameter of type IIa muscle fibers, Number of muscle fibers per unit area, Diameter of type IIb muscle fibers, Total muscle fiber number, Stearic acid content, Fat skatole level, Muscle pH, Backfat t…
Landrace	14	14680	1.10366	0.0516281	SCART1	ENSSSCG00000010787	Visceral adipose tissue/subcutaneous adipose tissue ratio, Caffeine consumption from coffee or tea, Caffeine consumption from coffee, Cerebral white matter volume change rate, Coffee consumption, Acetone levels, X-25371 levels	Body weight, Meat color OPTO, Thawing loss, Reflectance value, Shear force, Estimated carcass lean content, Loin muscle area, Loin muscle depth, Toll-like receptor 9 level, Loin weight, Belly weight, Diameter of type IIa muscle fibers, Number of muscle fibers per unit area, Diameter of type IIb muscle fibers, Total muscle fiber number, Stearic acid content, Fat skatole level, Muscle pH, Backfat t…
Landrace	14	15440	-2.10056	7.91851e-06	ASPHD2	ENSSSCG00000009959	3-month functional outcome in ischaemic stroke (modified Rankin score)	Meat color-a, Average backfat thickness, Percentage type I fibers, Percentage type IIb fibers, Daily feed intake, backfat above muscle dorsi, Haptoglobin concentration, Stearic acid content, Linoleic acid content, Osteochondrosis score, Meat color L*, Arachidonic acid content, Shear force, Shear force at first peak, Body weight, Loin muscle area, Meat color-L, Abdominal fat weight, Leaf fat weigh…
Landrace	14	15440	-2.10056	7.91851e-06	HPS4	ENSSSCG00000009960	Metabolite levels, Blood protein levels, Ischemic stroke, Generalized epilepsy, Protein-tyrosine sulfotransferase 2 levels	Meat color-a, Average backfat thickness, Percentage type I fibers, Percentage type IIb fibers, Daily feed intake, backfat above muscle dorsi, Haptoglobin concentration, Stearic acid content, Linoleic acid content, Osteochondrosis score, Meat color L*, Arachidonic acid content, Shear force, Shear force at first peak, Body weight, Loin muscle area, Meat color-L, Abdominal fat weight, Leaf fat weigh…
Landrace	14	15440	-2.10056	7.91851e-06	TPST2	ENSSSCG00000009963	Episodic memory (pairs-matching), Serum levels of protein TPST2, Anti-saccade response, Protein-tyrosine sulfotransferase 2 levels (TPST2.8024.64.3), Body mass index	Meat color-a, Average backfat thickness, Percentage type I fibers, Percentage type IIb fibers, Daily feed intake, backfat above muscle dorsi, Haptoglobin concentration, Stearic acid content, Linoleic acid content, Osteochondrosis score, Meat color L*, Arachidonic acid content, Shear force, Shear force at first peak, Body weight, Loin muscle area, Meat color-L, Abdominal fat weight, Leaf fat weigh…
Landrace	14	15440	-2.10056	7.91851e-06	CRYBB1	ENSSSCG00000009964	Bipolar disorder and schizophrenia, Beta-crystallin B1 levels	Meat color-a, Average backfat thickness, Percentage type I fibers, Percentage type IIb fibers, Daily feed intake, backfat above muscle dorsi, Haptoglobin concentration, Stearic acid content, Linoleic acid content, Osteochondrosis score, Meat color L*, Arachidonic acid content, Shear force, Shear force at first peak, Body weight, Loin muscle area, Meat color-L, Abdominal fat weight, Leaf fat weigh…
Landrace	14	15440	-2.10056	7.91851e-06	CRYBA4	ENSSSCG00000043809	White blood cell count	Meat color-a, Average backfat thickness, Percentage type I fibers, Percentage type IIb fibers, Daily feed intake, backfat above muscle dorsi, Haptoglobin concentration, Stearic acid content, Linoleic acid content, Osteochondrosis score, Meat color L*, Arachidonic acid content, Shear force, Shear force at first peak, Body weight, Loin muscle area, Meat color-L, Abdominal fat weight, Leaf fat weigh…
Landrace	14	15124	2.38702	0.00282016	AUH	ENSSSCG00000009591	Total bilirubin levels, Eosinophil counts, Hip index, Protein quantitative trait loci (liver), Eosinophil percentage of granulocytes, HDL cholesterol levels, HDL cholesterol, Height, Sum eosinophil basophil counts
Landrace	14	15124	2.38702	0.00282016		ENSSSCG00000047155
Landrace	14	15124	2.38702	0.00282016	NFIL3	ENSSSCG00000009592	Sphingomyelin (d17:1/16:0) levels, Body surface area, Body mass index
Landrace	15	19209	-1.30482	0.065842		ENSSSCG00000050607		Loin muscle area, Backfat at tenth rib, Shear force, Corpus luteum number, Red blood cell count, Muscle pH, Percentage angular fibers, Diameter of giant fibers, Diameter of type I muscle fibers, Diameter of type IIa muscle fibers, Average backfat thickness, Body weight, Meat color OPTO, Muscle conductivity, Nonfunctional nipples, Intestinal fat weight, Lean meat percentage, Creatinine level, Tota…
Landrace	15	19209	-1.30482	0.065842	TLK1	ENSSSCG00000015944	Menopause (age at onset), Glutarate (pentanedioate) levels in elite athletes, Autism spectrum disorder, Liver enzyme levels (alkaline phosphatase), Gamma-glutamylglycine levels in elite athletes, Platelet distribution width, Mean platelet volume, Health literacy, C-reactive protein levels, Platelet count, Self-reported math ability, Self-reported math ability (MTAG), Height, C-reactive protein le…	Loin muscle area, Backfat at tenth rib, Shear force, Corpus luteum number, Red blood cell count, Muscle pH, Percentage angular fibers, Diameter of giant fibers, Diameter of type I muscle fibers, Diameter of type IIa muscle fibers, Average backfat thickness, Body weight, Meat color OPTO, Muscle conductivity, Nonfunctional nipples, Intestinal fat weight, Lean meat percentage, Creatinine level, Tota…
Landrace	15	19221	-1.14857	0.0725472	CYBRD1	ENSSSCG00000025049	Corneal resistance factor (MTAG), Pulse pressure, Heel bone mineral density, Appendicular lean mass, Body mass index, Hip circumference adjusted for BMI, Waist-hip index, Body mass index (MTAG), Height, Waist-hip ratio, Waist-to-hip ratio adjusted for BMI	Loin muscle area, Backfat at tenth rib, Shear force, Corpus luteum number, Red blood cell count, Muscle pH, Percentage angular fibers, Diameter of giant fibers, Diameter of type I muscle fibers, Diameter of type IIa muscle fibers, Average backfat thickness, Body weight, Meat color OPTO, Muscle conductivity, Nonfunctional nipples, Intestinal fat weight, Lean meat percentage, Creatinine level, Tota…
Landrace	15	19221	-1.14857	0.0725472	DYNC1I2	ENSSSCG00000015948	Hippocampal volume, Diastolic blood pressure, Smoking initiation	Loin muscle area, Backfat at tenth rib, Shear force, Corpus luteum number, Red blood cell count, Muscle pH, Percentage angular fibers, Diameter of giant fibers, Diameter of type I muscle fibers, Diameter of type IIa muscle fibers, Average backfat thickness, Body weight, Meat color OPTO, Muscle conductivity, Nonfunctional nipples, Intestinal fat weight, Lean meat percentage, Creatinine level, Tota…
Landrace	15	19221	-1.14857	0.0725472		ENSSSCG00000050000		Loin muscle area, Backfat at tenth rib, Shear force, Corpus luteum number, Red blood cell count, Muscle pH, Percentage angular fibers, Diameter of giant fibers, Diameter of type I muscle fibers, Diameter of type IIa muscle fibers, Average backfat thickness, Body weight, Meat color OPTO, Muscle conductivity, Nonfunctional nipples, Intestinal fat weight, Lean meat percentage, Creatinine level, Tota…
Landrace	15	18075	1.14567	0.0382301		ENSSSCG00000042006		Loin muscle area, Meat color score, Cooking loss, Shear force, Backfat at tenth rib, Hind feet conformation, chew score, Hind leg conformation
Landrace	15	18819	-1.5195	0.0905288		ENSSSCG00000046339		Loin muscle area, Backfat at tenth rib, Shear force, Corpus luteum number, Average backfat thickness, Palmitic acid content, Juiciness score, Dressing percentage, Lean meat percentage, Backfat at last rib, Dressing - Ham over carcass, Time spent drinking, Red blood cell count, Intestinal fat weight, Muscle pH, Total muscle fiber number, Percentage angular fibers, Saturated fatty acid content, Mea…
Landrace	15	18075	1.14567	0.0382301	MAP3K19	ENSSSCG00000015696	Corneal structure, Hematocrit, Hemoglobin concentration, Gut microbiota abundance (class Actinobacteria id.419), Colonoscopy-negative controls vs population controls, Fasting insulin, Non-albumin protein levels, Docosahexaenoic acid levels, X-25790 levels, 1,5-anhydroglucitol (1,5-ag) levels, White blood cell count, Body mass index, Monocyte count, Mean corpuscular hemoglobin	Loin muscle area, Meat color score, Cooking loss, Shear force, Backfat at tenth rib, Hind feet conformation, chew score, Hind leg conformation
Landrace	15	18075	1.14567	0.0382301	CCNT2	ENSSSCG00000015697	Lactase-phlorizin hydrolase level in Chronic kidney disease with hypertension and no diabetes (9017_58), Methionine sulfone levels in elite athletes, Walking pace, Gut microbiota abundance (order Bifidobacteriales id.432), Gut microbiota abundance (genus Bifidobacterium id.436), Gut microbiota abundance (family Bifidobacteriaceae id.433), Gut microbiota abundance (phylum Actinobacteria id.400), D…	Loin muscle area, Meat color score, Cooking loss, Shear force, Backfat at tenth rib, Hind feet conformation, chew score, Hind leg conformation
Landrace	15	18819	-1.5195	0.0905288	IRF2	ENSSSCG00000015782	Adolescent idiopathic scoliosis, Adverse response to drug, Plasma copper levels, Hippocampal volume in Alzheimer's disease dementia, Sex hormone-binding globulin levels adjusted for BMI, Sex hormone-binding globulin levels	Loin muscle area, Backfat at tenth rib, Shear force, Corpus luteum number, Average backfat thickness, Palmitic acid content, Juiciness score, Dressing percentage, Lean meat percentage, Backfat at last rib, Dressing - Ham over carcass, Time spent drinking, Red blood cell count, Intestinal fat weight, Muscle pH, Total muscle fiber number, Percentage angular fibers, Saturated fatty acid content, Mea…
Landrace	15	18819	-1.5195	0.0905288	PRIMPOL	ENSSSCG00000015786	Height, Caspase-3 levels	Loin muscle area, Backfat at tenth rib, Shear force, Corpus luteum number, Average backfat thickness, Palmitic acid content, Juiciness score, Dressing percentage, Lean meat percentage, Backfat at last rib, Dressing - Ham over carcass, Time spent drinking, Red blood cell count, Intestinal fat weight, Muscle pH, Total muscle fiber number, Percentage angular fibers, Saturated fatty acid content, Mea…
Landrace	15	18819	-1.5195	0.0905288	CASP3	ENSSSCG00000034012	Kawasaki disease	Loin muscle area, Backfat at tenth rib, Shear force, Corpus luteum number, Average backfat thickness, Palmitic acid content, Juiciness score, Dressing percentage, Lean meat percentage, Backfat at last rib, Dressing - Ham over carcass, Time spent drinking, Red blood cell count, Intestinal fat weight, Muscle pH, Total muscle fiber number, Percentage angular fibers, Saturated fatty acid content, Mea…
Landrace	16	19619	-1.47495	0.0206711		ENSSSCG00000044598		Muscle conductivity, Body weight, Teat number, Daily feed intake, backfat above muscle dorsi, Belly meat content, Estimated carcass lean content, Subcutanous fat area, Cooking loss, Shear force, C3c concentration, Change in Mycoplasma hyopneumoniae antibody titer, Toll-like receptor 9 level, Carcass weight (hot), HDL/LDL ratio, Feed conversion ratio, Drip loss, Actinobacillus pleuropneumoniae sus…
Landrace	17	21504	1.0017	2.19047e-05		ENSSSCG00000051557		Body weight, Segmented neutrophil number, Eosinophil number, Creatinine level, Haptoglobin concentration, Muscle pH, Cooking loss, Drip loss, Thawing loss, Intramuscular fat content, Shear force, Toll-like receptor 9 level, Actinobacillus pleuropneumoniae susceptibility, Juiciness score, Average backfat thickness, Average daily gain, Mean corpuscular hemoglobin concentration, Capric acid content,…
Landrace	17	22243	-1.86119	6.47327e-05	NCOA3	ENSSSCG00000007458	Response to treatment for acute lymphoblastic leukemia, HDL cholesterol levels, Platelet count, Cognitive performance (language ability) (longitudinal), Height, Serum total protein level	Body weight, Actinobacillus pleuropneumoniae susceptibility, Teat number, Haptoglobin concentration, Interferon-gamma level, Backfat at last rib, Carcass length, Fat-cuts percentage, Muscle pH decline, Lymphocyte number, Sarcocystis miescheriana IgG levels, Meat color score, Meat color-L, Average glycolytic potential, Average lactate, Triglyceride level, Meat color b*, Adipocyte diameter, Interfe…
Landrace	17	22243	-1.86119	6.47327e-05		ENSSSCG00000045724		Body weight, Actinobacillus pleuropneumoniae susceptibility, Teat number, Haptoglobin concentration, Interferon-gamma level, Backfat at last rib, Carcass length, Fat-cuts percentage, Muscle pH decline, Lymphocyte number, Sarcocystis miescheriana IgG levels, Meat color score, Meat color-L, Average glycolytic potential, Average lactate, Triglyceride level, Meat color b*, Adipocyte diameter, Interfe…
Landrace	17	22243	-1.86119	6.47327e-05	SULF2	ENSSSCG00000007456	Snoring, L-selectin levels, Depressive symptoms x herpes simplex 1 infection interaction, Concentration of large HDL particles, Phospholipid levels in large HDL, Body fat percentage, Plasma barium levels, Attention deficit hyperactivity disorder (time to onset), High density lipoprotein cholesterol levels, Thyroid peroxidase antibody levels, Cortical surface area, Cortical thickness, Free cholest…	Body weight, Actinobacillus pleuropneumoniae susceptibility, Teat number, Haptoglobin concentration, Interferon-gamma level, Backfat at last rib, Carcass length, Fat-cuts percentage, Muscle pH decline, Lymphocyte number, Sarcocystis miescheriana IgG levels, Meat color score, Meat color-L, Average glycolytic potential, Average lactate, Triglyceride level, Meat color b*, Adipocyte diameter, Interfe…
Landrace	18	22747	3.8054	2.43015e-26	DNAJB6	ENSSSCG00000033272	Body mass index, Waist circumference, JT interval, Prefoldin subunit 2 levels, RS-6-hydroxywarfarin levels, DnaJ homolog subfamily B member 6 levels, Probable ATP-dependent RNA helicase DHX58 levels	Liver weight, Diameter of muscle fibers, Diameter of type I muscle fibers, Diameter of type IIa muscle fibers, Average daily gain, Body weight, Change in Mycoplasma hyopneumoniae antibody titer, Toll-like receptor 9 level, Adipocyte diameter, Total number born alive, Litter size, Teat number, Actinobacillus pleuropneumoniae susceptibility, Tetanus antibody titer, Corpus luteum number, Lymphocyte …
Landrace	18	23171	1.0622	0.095901		ENSSSCG00000051047		Teat number, Actinobacillus pleuropneumoniae susceptibility, Corpus luteum number, Abdominal fat weight, Calcium level, Meat color a*, Capric acid content, Fat protein content, Backfat at last rib, Backfat at tenth rib, Number of ribs, Average glycogen, Feed conversion ratio, Potassium level, Percentage giant fibers, Muscle pH, Body weight, Red blood cell count, Triglyceride level, Interleukin-10…
Landrace	18	23174	1.24312	0.084353		ENSSSCG00000051047		Teat number, Actinobacillus pleuropneumoniae susceptibility, Corpus luteum number, Abdominal fat weight, Calcium level, Meat color a*, Capric acid content, Fat protein content, Backfat at last rib, Backfat at tenth rib, Number of ribs, Average glycogen, Feed conversion ratio, Potassium level, Percentage giant fibers, Muscle pH, Body weight, Red blood cell count, Triglyceride level, Interleukin-10…
Landrace	18	23610	0.843558	0.00210793		ENSSSCG00000038124		Teat number, Actinobacillus pleuropneumoniae susceptibility, Corpus luteum number, Nonfunctional nipples, C3c concentration, Toll-like receptor 9 level, Drip loss, Carcass length, Ear erectness, Mycoplasma hyopneumoniae antibody titer, Number of ribs, Litter weight, total, Femur length, Tibia length, Percentage giant fibers, Interleukin-10 level
Landrace	18	23582	-1.28125	0.00173159		ENSSSCG00000042664		Teat number, Actinobacillus pleuropneumoniae susceptibility, Corpus luteum number, Nonfunctional nipples, C3c concentration, Toll-like receptor 9 level, Drip loss, Carcass length, Ear erectness, Mycoplasma hyopneumoniae antibody titer, Number of ribs, Percentage giant fibers, Interleukin-10 level
Landrace	18	22747	3.8054	2.43015e-26	ssc-mir-153	ENSSSCG00000037841		Liver weight, Diameter of muscle fibers, Diameter of type I muscle fibers, Diameter of type IIa muscle fibers, Average daily gain, Body weight, Change in Mycoplasma hyopneumoniae antibody titer, Toll-like receptor 9 level, Adipocyte diameter, Total number born alive, Litter size, Teat number, Actinobacillus pleuropneumoniae susceptibility, Tetanus antibody titer, Corpus luteum number, Lymphocyte …
Landrace	18	23171	1.0622	0.095901	PPP1R3A	ENSSSCG00000016640	Walking pace, Hand grip strength, Body mass index, Low density lipoprotein cholesterol levels, Serum total cholesterol levels, Estimated glomerular filtration rate, Insomnia, Smoking cessation, Metabolonic lactone sulfate levels	Teat number, Actinobacillus pleuropneumoniae susceptibility, Corpus luteum number, Abdominal fat weight, Calcium level, Meat color a*, Capric acid content, Fat protein content, Backfat at last rib, Backfat at tenth rib, Number of ribs, Average glycogen, Feed conversion ratio, Potassium level, Percentage giant fibers, Muscle pH, Body weight, Red blood cell count, Triglyceride level, Interleukin-10…
Landrace	18	23229	-1.5975	0.00418712	IMMP2L	ENSSSCG00000016650	Cognitive performance, PR interval in Tripanosoma cruzi seropositivity, Schizophrenia, Autism spectrum disorder or schizophrenia, Schizophrenia (MTAG), Externalizing behaviour (multivariate analysis), COVID-19 (covid respiratory support vs population), Anorexia nervosa, attention-deficit/hyperactivity disorder, autism spectrum disorder, bipolar disorder, major depression, obsessive-compulsive dis…	Teat number, Actinobacillus pleuropneumoniae susceptibility, Corpus luteum number, Abdominal fat weight, Calcium level, Meat color a*, Capric acid content, Fat protein content, Backfat at last rib, Backfat at tenth rib, Number of ribs, Average glycogen, Feed conversion ratio, Potassium level, Percentage giant fibers, Muscle pH, Body weight, Red blood cell count, Triglyceride level, Interleukin-10…
Landrace	18	23405	-1.55747	7.99265e-09	PDE1C	ENSSSCG00000016668	Gout, Endometriosis, Presence of antiphospholipid antibodies, Metabolite levels (HVA/MHPG ratio), Palmitic acid (16:0) levels, Smoking behavior, Smooth-surface caries, Morningness, Gut microbiota (bacterial taxa, hurdle binary method), Adolescent idiopathic scoliosis, Body mass index, Predicted visceral adipose tissue, General cognitive ability, Caffeine consumption from coffee or tea, Intelligen…	Teat number, Actinobacillus pleuropneumoniae susceptibility, Corpus luteum number, Nonfunctional nipples, C3c concentration, Toll-like receptor 9 level, Drip loss, Carcass length, Ear erectness, Mycoplasma hyopneumoniae antibody titer, Percentage giant fibers, Interleukin-10 level
Landrace	18	23405	-1.55747	7.99265e-09	ITPRID1	ENSSSCG00000016671	Psoriasis, White matter hyperintensity volume in cerebral autosomal-dominant arteriopathy with subcortical infarcts and leukoencephalopathy	Teat number, Actinobacillus pleuropneumoniae susceptibility, Corpus luteum number, Nonfunctional nipples, C3c concentration, Toll-like receptor 9 level, Drip loss, Carcass length, Ear erectness, Mycoplasma hyopneumoniae antibody titer, Percentage giant fibers, Interleukin-10 level
Landrace	18	23582	-1.28125	0.00173159	C7orf31	ENSSSCG00000033313	Measles	Teat number, Actinobacillus pleuropneumoniae susceptibility, Corpus luteum number, Nonfunctional nipples, C3c concentration, Toll-like receptor 9 level, Drip loss, Carcass length, Ear erectness, Mycoplasma hyopneumoniae antibody titer, Number of ribs, Percentage giant fibers, Interleukin-10 level
Landrace	18	23582	-1.28125	0.00173159	CYCS	ENSSSCG00000016714	Alzheimer's disease (cognitive decline), Systemic lupus erythematosus, Vaginal microbiome relative abundance (s_Gardnerella vaginalis)	Teat number, Actinobacillus pleuropneumoniae susceptibility, Corpus luteum number, Nonfunctional nipples, C3c concentration, Toll-like receptor 9 level, Drip loss, Carcass length, Ear erectness, Mycoplasma hyopneumoniae antibody titer, Number of ribs, Percentage giant fibers, Interleukin-10 level
Landrace	18	22747	3.8054	2.43015e-26	PTPRN2	ENSSSCG00000026661	Response to amphetamines, Bipolar disorder and schizophrenia, Obesity-related traits, Myopia (pathological), Metabolite levels, Inflammatory skin disease, Coronary artery calcified atherosclerotic plaque (130 HU threshold) in type 2 diabetes, Adolescent idiopathic scoliosis, Serum platinum levels after completion of cisplatin chemotherapy, Reaction time, Chronic rhinosinusitis, Gut microbiota rel…	Liver weight, Diameter of muscle fibers, Diameter of type I muscle fibers, Diameter of type IIa muscle fibers, Average daily gain, Body weight, Change in Mycoplasma hyopneumoniae antibody titer, Toll-like receptor 9 level, Adipocyte diameter, Total number born alive, Litter size, Teat number, Actinobacillus pleuropneumoniae susceptibility, Tetanus antibody titer, Corpus luteum number, Lymphocyte …
Yorkshire	1	1789	-1.55965	0.000353034		ENSSSCG00000051701		Marbling, Loin fat percentage, Loin muscle area, Muscle moisture percentage, Average daily gain, Backfat at last rib, backfat above muscle dorsi, White blood cell number, Front feet conformation, Skin thickness, Backfat at rump, Teat number, Leaf fat weight, Drip loss, Shoulder subcutaneous fat thickness, Body weight, Umbilical hernia, Stearic acid content, Gestation length, Percentage type I fib…
Yorkshire	1	2180	1.33184	0.0837533		ENSSSCG00000047126		Loin fat percentage, Loin muscle area, Muscle moisture percentage, Average daily gain, Shoulder subcutaneous fat thickness, Body weight, Front feet conformation, Skin thickness, Backfat at rump, Linoleic acid content, Leaf fat weight, Drip loss, Backfat at last rib, backfat above muscle dorsi, Percentage type I fibers, Ear erectness, C3c concentration, Fat-cuts percentage, Adipocyte diameter, Mea…
Yorkshire	1	4609	1.22773	0.0178962		ENSSSCG00000050189		Marbling, Loin fat percentage, Loin muscle area, Muscle moisture percentage, Average backfat thickness, Average daily gain, Shoulder subcutaneous fat thickness, Backfat at last rib, Ham weight, Muscle pH, Drip loss, White blood cell number, Backfat at tenth rib, muscle protein percentage, Subcutanous fat area, Front feet conformation, Body weight, backfat above muscle dorsi, Estimated carcass lea…
Yorkshire	1	3572	-1.30342	0.0719326	U1	ENSSSCG00000018825		Glucose level, Marbling, Loin fat percentage, Loin muscle area, Muscle moisture percentage, Average backfat thickness, Shoulder subcutaneous fat thickness, Drip loss, Water holding capacity, Average daily gain, Backfat at last rib, Red cell distribution width, Leaf fat weight, Femur length, Saturated fatty acid content, Ham weight, Muscle pH, Neck weight, Body weight, backfat above muscle dorsi, …
Yorkshire	1	4000	-1.8907	1.68133e-10		ENSSSCG00000046970		Marbling, Loin fat percentage, Loin muscle area, Muscle moisture percentage, Water holding capacity, Shoulder subcutaneous fat thickness, Average daily gain, Drip loss, Average backfat thickness, Backfat at last rib, Ham weight, Muscle pH, White blood cell number, CD4-positive leukocyte percentage, CD4-positive/CD8-positive leukocyte ratio, Dressing percentage, Neck weight, Body weight, backfat a…
Yorkshire	1	4216	2.2307	1.36621e-05	U6	ENSSSCG00000035035		Marbling, Loin fat percentage, Loin muscle area, Muscle moisture percentage, Average backfat thickness, Average daily gain, Shoulder subcutaneous fat thickness, Backfat at last rib, Ham weight, Muscle pH, Drip loss, White blood cell number, CD4-positive/CD8-positive leukocyte ratio, Backfat at tenth rib, muscle protein percentage, Body weight, backfat above muscle dorsi, Estimated carcass lean co…
Yorkshire	1	1003	-1.62125	0.0731337		ENSSSCG00000043518		Marbling, Loin fat percentage, Loin muscle area, Muscle moisture percentage, Average backfat thickness, Average daily gain, Body weight, backfat above muscle dorsi, Fat to meat ratio, Estimated carcass lean content, White blood cell number, Subcutanous fat area, Shoulder subcutaneous fat thickness, Front feet conformation, Skin thickness, CD2-positive leukocyte number, Backfat at last rib, CD4-po…
Yorkshire	1	4216	2.2307	1.36621e-05	RRAGD	ENSSSCG00000004318	Creatinine levels, Glomerular filtration rate, COVID-19 (covid vs negative), Serum creatinine levels, Estimated glomerular filtration rate, Estimated glomerular filtration rate (creatinine), Estimated glomerular filtration rate (cystatin c), Urate levels, Serum uric acid levels	Marbling, Loin fat percentage, Loin muscle area, Muscle moisture percentage, Average backfat thickness, Average daily gain, Shoulder subcutaneous fat thickness, Backfat at last rib, Ham weight, Muscle pH, Drip loss, White blood cell number, CD4-positive/CD8-positive leukocyte ratio, Backfat at tenth rib, muscle protein percentage, Body weight, backfat above muscle dorsi, Estimated carcass lean co…
Yorkshire	1	2936	-1.1844	7.46456e-05		ENSSSCG00000042662		Drip loss, Umbilical hernia, Average daily gain, Body weight, Ham weight, Backfat weight, Loin weight, Leaf fat weight, Loin and ham percentage in carcass, Muscle impedance, Meat color L*, Backfat at tenth rib
Yorkshire	1	4216	2.2307	1.36621e-05	ANKRD6	ENSSSCG00000004322	Waist-hip ratio, COVID-19 (hospitalized covid vs population), COVID-19 (covid respiratory support vs population), Knee osteoarthritis	Marbling, Loin fat percentage, Loin muscle area, Muscle moisture percentage, Average backfat thickness, Average daily gain, Shoulder subcutaneous fat thickness, Backfat at last rib, Ham weight, Muscle pH, Drip loss, White blood cell number, CD4-positive/CD8-positive leukocyte ratio, Backfat at tenth rib, muscle protein percentage, Body weight, backfat above muscle dorsi, Estimated carcass lean co…
Yorkshire	1	1804	1.2597	0.0554617		ENSSSCG00000048547		Teat number, Body weight, Diameter of angular fibers, Loin muscle area, Glucose level, Marbling, Loin fat percentage, Muscle moisture percentage, Oleic acid content, Monounsaturated fatty acid content, Palmitoleic acid content, Stearic acid content, Water holding capacity, Melting point, Average backfat thickness, Shoulder subcutaneous fat thickness, Average daily gain, Drip loss, Backfat at last…
Yorkshire	1	2180	1.33184	0.0837533	UNC13B	ENSSSCG00000005305	Parkinson's disease, Neuroticism conditioned on cognitive performance (multi-trait conditioning and joint analysis), Neuroticism conditioned on highest math class (multi-trait conditioning and joint analysis), Neuroticism conditioned on Townsend deprivation index (multi-trait conditioning and joint analysis), Cognitive impairment test score, Cognitive function (immediate memory) (longitudinal), B…	Loin fat percentage, Loin muscle area, Muscle moisture percentage, Average daily gain, Shoulder subcutaneous fat thickness, Body weight, Front feet conformation, Skin thickness, Backfat at rump, Linoleic acid content, Leaf fat weight, Drip loss, Backfat at last rib, backfat above muscle dorsi, Percentage type I fibers, Ear erectness, C3c concentration, Fat-cuts percentage, Adipocyte diameter, Mea…
Yorkshire	1	2180	1.33184	0.0837533	RUSC2	ENSSSCG00000005308	Psoriasis, Schizophrenia, R-warfarin levels	Loin fat percentage, Loin muscle area, Muscle moisture percentage, Average daily gain, Shoulder subcutaneous fat thickness, Body weight, Front feet conformation, Skin thickness, Backfat at rump, Linoleic acid content, Leaf fat weight, Drip loss, Backfat at last rib, backfat above muscle dorsi, Percentage type I fibers, Ear erectness, C3c concentration, Fat-cuts percentage, Adipocyte diameter, Mea…
Yorkshire	1	4436	1.3064	8.77999e-06	PRKN	ENSSSCG00000004032	Pancreatic cancer, Metabolite levels, IgG glycosylation, Disc degeneration (lumbar), Aging, Mitochondrial DNA levels, BMI in non-smokers, Body mass index, Body mass index in physically active individuals, Adolescent idiopathic scoliosis, Gut microbiota relative abundance (Oscillospira), Left unilateral cleft lip, Educational attainment (MTAG), Nonadecanoate (19:0) levels in elite athletes, 1-palm…	Teat number, Body weight, Diameter of angular fibers, Loin muscle area, Glucose level, Marbling, Loin fat percentage, Muscle moisture percentage, Oleic acid content, Monounsaturated fatty acid content, Gluteus medius weight, Palmitoleic acid content, Stearic acid content, Melting point, Water holding capacity, Average backfat thickness, Shoulder subcutaneous fat thickness, Average daily gain
Yorkshire	1	4436	1.3064	8.77999e-06		ENSSSCG00000048643		Teat number, Body weight, Diameter of angular fibers, Loin muscle area, Glucose level, Marbling, Loin fat percentage, Muscle moisture percentage, Oleic acid content, Monounsaturated fatty acid content, Gluteus medius weight, Palmitoleic acid content, Stearic acid content, Melting point, Water holding capacity, Average backfat thickness, Shoulder subcutaneous fat thickness, Average daily gain
Yorkshire	1	4609	1.22773	0.0178962	SOBP	ENSSSCG00000004379	Metabolite levels, Height, Total PHF-tau (SNP x SNP interaction), Heel bone mineral density, Vertex-wise sulcal depth, Protein quantitative trait loci (liver), Schizophrenia, Body mass index	Marbling, Loin fat percentage, Loin muscle area, Muscle moisture percentage, Average backfat thickness, Average daily gain, Shoulder subcutaneous fat thickness, Backfat at last rib, Ham weight, Muscle pH, Drip loss, White blood cell number, Backfat at tenth rib, muscle protein percentage, Subcutanous fat area, Front feet conformation, Body weight, backfat above muscle dorsi, Estimated carcass lea…
Yorkshire	1	4609	1.22773	0.0178962	SCML4	ENSSSCG00000033392	Trauma exposure, Adolescent idiopathic scoliosis, Lymphocyte count, Educational attainment (MTAG), Neutrophil-to-lymphocyte ratio, Neutrophil percentage of white cells, Iris color (L* coordinate), Lymphocyte percentage of white cells, Educational attainment (years of education), Total cholesterol levels, Lymphocyte-to-monocyte ratio, Highest math class taken (MTAG), Educational attainment, Smokin…	Marbling, Loin fat percentage, Loin muscle area, Muscle moisture percentage, Average backfat thickness, Average daily gain, Shoulder subcutaneous fat thickness, Backfat at last rib, Ham weight, Muscle pH, Drip loss, White blood cell number, Backfat at tenth rib, muscle protein percentage, Subcutanous fat area, Front feet conformation, Body weight, backfat above muscle dorsi, Estimated carcass lea…
Yorkshire	1	1067	-2.01891	0.000348608	PHLPP1	ENSSSCG00000004896	Aggressiveness in attention deficit hyperactivity disorder, Hip circumference adjusted for BMI, Cognitive empathy, Plateletcrit, Height	Marbling, Loin fat percentage, Loin muscle area, Muscle moisture percentage, Average backfat thickness, Average daily gain, Body weight, backfat above muscle dorsi, Fat to meat ratio, Estimated carcass lean content, White blood cell number, Subcutanous fat area, Shoulder subcutaneous fat thickness, Front feet conformation, Skin thickness, CD2-positive leukocyte number, Backfat at last rib, CD4-po…
Yorkshire	1	2520	1.4968	0.0840241	PTPN3	ENSSSCG00000005449	Coronary artery calcified atherosclerotic plaque (90 or 130 HU threshold) in type 2 diabetes, Coronary artery calcified atherosclerotic plaque (130 HU threshold) in type 2 diabetes, Serum albumin levels, C-reactive protein levels, Electrocardiogram morphology (amplitude at temporal datapoints), Red blood cell density in sickle cell anemia, CTACK levels, Estimated glomerular filtration rate, Trigl…	Loin fat percentage, Loin muscle area, Muscle moisture percentage, Average daily gain, Shoulder subcutaneous fat thickness, Body weight, Skin thickness, Drip loss, Backfat at mid-back, backfat above muscle dorsi, Polyunsaturated fatty acid content, Linoleic acid content, Meat color score, Arachidonic acid content, Capric acid content, Trimmed wholesale product / carcass weight, Average backfat th…
Yorkshire	1	1804	1.2597	0.0554617	UTRN	ENSSSCG00000004123	Adolescent idiopathic scoliosis, Restless legs syndrome in migraine without aura, Externalizing behaviour (multivariate analysis), Educational attainment (MTAG), ghrelin levels in overweight individuals, Multisite chronic pain, Remission after SSRI treatment in MDD or openness, Response to SSRI in MDD or openness, Smoking initiation (ever regular vs never regular) (MTAG), Educational attainment (…	Teat number, Body weight, Diameter of angular fibers, Loin muscle area, Glucose level, Marbling, Loin fat percentage, Muscle moisture percentage, Oleic acid content, Monounsaturated fatty acid content, Palmitoleic acid content, Stearic acid content, Water holding capacity, Melting point, Average backfat thickness, Shoulder subcutaneous fat thickness, Average daily gain, Drip loss, Backfat at last…
Yorkshire	1	1804	1.2597	0.0554617	STX11	ENSSSCG00000004125	Nicotine dependence symptom count, Facial morphology (factor 11, projection of the nose), Pre-treatment viral load in HIV-1 infection	Teat number, Body weight, Diameter of angular fibers, Loin muscle area, Glucose level, Marbling, Loin fat percentage, Muscle moisture percentage, Oleic acid content, Monounsaturated fatty acid content, Palmitoleic acid content, Stearic acid content, Water holding capacity, Melting point, Average backfat thickness, Shoulder subcutaneous fat thickness, Average daily gain, Drip loss, Backfat at last…
Yorkshire	1	3572	-1.30342	0.0719326	STX7	ENSSSCG00000004190	Vaginal discharge (itching), Waist-to-hip ratio adjusted for BMI, High light scatter reticulocyte percentage of red cells, Reticulocyte fraction of red cells, Red cell distribution width, Reticulocyte count, Cutaneous leishmaniasis, OTU99_150 (Prevotella) abundance, OTU97_126 (Prevotella) abundance, Syntaxin-7 levels, High light scatter reticulocyte count, Mean corpuscular hemoglobin concentratio…	Glucose level, Marbling, Loin fat percentage, Loin muscle area, Muscle moisture percentage, Average backfat thickness, Shoulder subcutaneous fat thickness, Drip loss, Water holding capacity, Average daily gain, Backfat at last rib, Red cell distribution width, Leaf fat weight, Femur length, Saturated fatty acid content, Ham weight, Muscle pH, Neck weight, Body weight, backfat above muscle dorsi, …
Yorkshire	1	3572	-1.30342	0.0719326	MOXD1	ENSSSCG00000004191	Obesity-related traits, Height, RS-10-hydroxywarfarin to RS-warfarin ratio	Glucose level, Marbling, Loin fat percentage, Loin muscle area, Muscle moisture percentage, Average backfat thickness, Shoulder subcutaneous fat thickness, Drip loss, Water holding capacity, Average daily gain, Backfat at last rib, Red cell distribution width, Leaf fat weight, Femur length, Saturated fatty acid content, Ham weight, Muscle pH, Neck weight, Body weight, backfat above muscle dorsi, …
Yorkshire	1	4000	-1.8907	1.68133e-10	ADGRB3	ENSSSCG00000004270	Response to statin therapy, Body mass index, Adolescent idiopathic scoliosis, Superior parietal cortex volume, Left unilateral cleft lip and palate, Educational attainment (MTAG), Adiponectin levels, Bilateral cleft lip, Colorectal cancer, Smoking initiation (ever regular vs never regular), Cerebellum white matter volume change rate x age interaction (2df), Negative urgency, Cognitive impairment …	Marbling, Loin fat percentage, Loin muscle area, Muscle moisture percentage, Water holding capacity, Shoulder subcutaneous fat thickness, Average daily gain, Drip loss, Average backfat thickness, Backfat at last rib, Ham weight, Muscle pH, White blood cell number, CD4-positive leukocyte percentage, CD4-positive/CD8-positive leukocyte ratio, Dressing percentage, Neck weight, Body weight, backfat a…
Yorkshire	1	485	1.15806	0.0448615	MYO5A	ENSSSCG00000004620	Metabolite levels (Pyroglutamine), Number of common colds, Mean platelet volume, Sex hormone-binding globulin levels, Sex hormone-binding globulin levels adjusted for BMI, Retinal vascular fractal density, Schizophrenia, Total testosterone levels	Marbling, Loin fat percentage, Loin muscle area, Muscle moisture percentage, Average backfat thickness, Average daily gain, Body weight, backfat above muscle dorsi, Fat to meat ratio, Estimated carcass lean content, White blood cell number, Shoulder subcutaneous fat thickness, Subcutanous fat area, Front feet conformation, Skin thickness, Backfat at last rib, Muscle fat content, Feed intake, Carc…
Yorkshire	1	485	1.15806	0.0448615	MYO5C	ENSSSCG00000004621	Glucose homeostasis traits, Type 2 diabetes, Hip circumference adjusted for BMI, Systemic lupus erythematosus, Executive function (longitudinal), Glycated hemoglobin levels, Hemoglobin A1c levels	Marbling, Loin fat percentage, Loin muscle area, Muscle moisture percentage, Average backfat thickness, Average daily gain, Body weight, backfat above muscle dorsi, Fat to meat ratio, Estimated carcass lean content, White blood cell number, Shoulder subcutaneous fat thickness, Subcutanous fat area, Front feet conformation, Skin thickness, Backfat at last rib, Muscle fat content, Feed intake, Carc…
Yorkshire	1	485	1.15806	0.0448615	GNB5	ENSSSCG00000004622	Uveal melanoma, General cognitive ability, Anxiety x vitamin D PRS interaction (COJO adjusted), Breast cancer somatic mutation signature APOBEC C>T, Breast cancer somatic mutation signature APOBEC C>G, COVID-19	Marbling, Loin fat percentage, Loin muscle area, Muscle moisture percentage, Average backfat thickness, Average daily gain, Body weight, backfat above muscle dorsi, Fat to meat ratio, Estimated carcass lean content, White blood cell number, Shoulder subcutaneous fat thickness, Subcutanous fat area, Front feet conformation, Skin thickness, Backfat at last rib, Muscle fat content, Feed intake, Carc…
Yorkshire	1	1789	-1.55965	0.000353034	MPDZ	ENSSSCG00000005191	Metabolite levels, Heel bone mineral density, Waist-to-hip ratio adjusted for BMI, Appendicular lean mass, Male-pattern baldness, Refractive astigmatism, Vertex-wise sulcal depth, Alzheimer's disease, proxy Alzheimer's disease or related dementias (adjusted for APOE E4 dosage), Height, Educational attainment, Balding type 1	Marbling, Loin fat percentage, Loin muscle area, Muscle moisture percentage, Average daily gain, Backfat at last rib, backfat above muscle dorsi, White blood cell number, Front feet conformation, Skin thickness, Backfat at rump, Teat number, Leaf fat weight, Drip loss, Shoulder subcutaneous fat thickness, Body weight, Umbilical hernia, Stearic acid content, Gestation length, Percentage type I fib…
Yorkshire	2	27395	0.798258	0.00922282		ENSSSCG00000044524		Carcass weight (hot), Ham weight, Shoulder weight, Shear firmness, Cutlet weight, C3c concentration, Actinobacillus pleuropneumoniae susceptibility, Belly meat content, Estimated carcass lean content, Lumbar vertebra number, Backfat at last rib, Water holding capacity, Meat color b*, Muscle pH, Fat to meat ratio, Mycoplasma hyopneumoniae antibody titer, Shear force, Head weight, Meat color-L, Ave…
Yorkshire	2	28365	-1.12659	0.0719326		ENSSSCG00000049955		Average backfat thickness, Backfat weight, Percentage of backfat and leaf fat in carcass, Backfat at last rib, Ham percentage, Loin percentage, Lean meat percentage, Backfat percentage, Backfat at tenth rib, Backfat at last lumbar, Loin and ham percentage in carcass, Loin muscle area, muscle protein percentage, Backfat thickness between 3rd and 4th rib, Feed intake, Hemolytic complement activity …
Yorkshire	2	28539	-1.09386	0.096332		ENSSSCG00000043416		Average backfat thickness, Backfat weight, Percentage of backfat and leaf fat in carcass, Backfat thickness between 3rd and 4th rib, Backfat at tenth rib, Loin muscle area, muscle protein percentage, Feed intake, Backfat at first rib, Carcass weight (hot), Shear firmness, Shoulder weight, Cutlet weight, Backfat at last rib, Fat to meat ratio, C3c concentration, Backfat at last lumbar, Fat protein…
Yorkshire	2	29413	-1.33049	0.00473253	VCAN	ENSSSCG00000014136	Laryngeal squamous cell carcinoma, White matter microstructure (mean diusivities), White matter microstructure (radial diusivities), White matter microstructure (axial diusivities), White matter microstructure (fractional anisotropy), White matter integrity (fractional anisotropy), White matter integrity (mean diffusivity), Estimated glomerular filtration rate (creatinine), Vertex-wise sulcal dep…	Carcass weight (hot), Ham weight, Shoulder weight, Shear firmness, Cutlet weight, Fat to meat ratio, C3c concentration, Actinobacillus pleuropneumoniae susceptibility, Average backfat thickness, Abdominal fat weight, Backfat at mid-back, Belly meat content, Estimated carcass lean content, Loin muscle area, Melanoma susceptibility, Shear force, Meat color L*, Linolenic acid content, Tetanus antibo…
Yorkshire	2	29413	-1.33049	0.00473253		ENSSSCG00000038060		Carcass weight (hot), Ham weight, Shoulder weight, Shear firmness, Cutlet weight, Fat to meat ratio, C3c concentration, Actinobacillus pleuropneumoniae susceptibility, Average backfat thickness, Abdominal fat weight, Backfat at mid-back, Belly meat content, Estimated carcass lean content, Loin muscle area, Melanoma susceptibility, Shear force, Meat color L*, Linolenic acid content, Tetanus antibo…
Yorkshire	2	29413	-1.33049	0.00473253	HAPLN1	ENSSSCG00000014137	Visceral fat, Prostate cancer, Waist circumference, IDP dMRI TBSS ICVF External capsule R, IDP dMRI TBSS ICVF External capsule L, IDP dMRI ProbtrackX ICVF cgh r, Vaginal microbiome MetaCyc pathway (PWY-2941|L-lysine biosynthesis II), Vaginal microbiome MetaCyc pathway (PWY-2942|L-lysine biosynthesis III), Vaginal microbiome MetaCyc pathway (PYRIDNUCSYN-PWY|NAD biosynthesis I (from aspartate)), Pe…	Carcass weight (hot), Ham weight, Shoulder weight, Shear firmness, Cutlet weight, Fat to meat ratio, C3c concentration, Actinobacillus pleuropneumoniae susceptibility, Average backfat thickness, Abdominal fat weight, Backfat at mid-back, Belly meat content, Estimated carcass lean content, Loin muscle area, Melanoma susceptibility, Shear force, Meat color L*, Linolenic acid content, Tetanus antibo…
Yorkshire	2	28365	-1.12659	0.0719326	TRIM44	ENSSSCG00000013295	Response to antipsychotic therapy (extrapyramidal side effects), Major depressive disorder in trauma exposed individuals, Eicosenoylcarnitine (C20:1) levels in elite athletes, Photic sneeze reflex	Average backfat thickness, Backfat weight, Percentage of backfat and leaf fat in carcass, Backfat at last rib, Ham percentage, Loin percentage, Lean meat percentage, Backfat percentage, Backfat at tenth rib, Backfat at last lumbar, Loin and ham percentage in carcass, Loin muscle area, muscle protein percentage, Backfat thickness between 3rd and 4th rib, Feed intake, Hemolytic complement activity …
Yorkshire	2	26260	-0.895354	0.00206888	ADGRV1	ENSSSCG00000035025	Response to antipsychotic treatment, Obesity-related traits, Metabolite levels, Schizophrenia, Snoring, Postoperative atrial fibrillation after cardiac surgery, Blood urea nitrogen levels, Longitudinal brain connectivity change (transitivity), Cutaneous malignant melanoma, Cutaneous melanoma or hair colour, Nevus count or cutaneous melanoma, Varicose veins, Estimated glomerular filtration rate (c…	Carcass weight (hot), Ham weight, Shoulder weight, Shear firmness, Cutlet weight, Fat to meat ratio, C3c concentration, Actinobacillus pleuropneumoniae susceptibility, Average backfat thickness, Abdominal fat weight, Backfat at mid-back, Belly meat content, Estimated carcass lean content, Loin muscle area, Melanoma susceptibility, Shear force, Meat color L*, Linolenic acid content, Cholesterol le…
Yorkshire	2	28554	-1.34564	0.096332	BDNF	ENSSSCG00000013333	Body mass index, Obesity, Body mass index (SNP x SNP interaction), Type 2 diabetes, Worry, Alcohol consumption, Body mass index in physically inactive individuals, Body mass index in physically active individuals, Metabolic syndrome, Childhood body mass index, Diastolic blood pressure, Body mass index (joint analysis main effects and physical activity interaction), Systolic blood pressure, Divert…	Average backfat thickness, Backfat thickness between 3rd and 4th rib, Backfat at last rib, Backfat at last lumbar, muscle protein percentage, Feed intake, Backfat at first rib, Carcass weight (hot), Ham weight, Shoulder weight, Cutlet weight, Fat to meat ratio, Backfat at tenth rib, C3c concentration, Loin muscle area, Creatine kinase level, Fat protein content, Abdominal fat weight, Backfat at m…
Yorkshire	2	27156	-1.18082	0.0236802	FBN2	ENSSSCG00000014256	Obesity (extreme), Height, Migraine with aura, Temperament, Migraine - clinic-based, Heschl's gyrus morphology, Alcohol-associated liver disease in non drinkers, Testosterone levels, Corneal resistance factor (MTAG), Central corneal thickness (MTAG), Whole brain free water diffusion (multivariate analysis), Systolic blood pressure, interferon-related traits, Waist circumference adjusted for body …	Carcass weight (hot), Ham weight, Shoulder weight, Shear firmness, Cutlet weight, C3c concentration, Actinobacillus pleuropneumoniae susceptibility, Backfat at mid-back, Belly meat content, Estimated carcass lean content, Lumbar vertebra number, Fat to meat ratio, Tetanus antibody titer, Backfat at last rib, Drip loss, Change in Mycoplasma hyopneumoniae antibody titer, Body temperature, Feet weig…
Yorkshire	2	27395	0.798258	0.00922282	MACROH2A1	ENSSSCG00000014307	Adolescent idiopathic scoliosis, Lymphocyte count, Neutrophil percentage of white cells, Lymphocyte percentage of white cells, White blood cell count, Platelet-to-lymphocyte ratio	Carcass weight (hot), Ham weight, Shoulder weight, Shear firmness, Cutlet weight, C3c concentration, Actinobacillus pleuropneumoniae susceptibility, Belly meat content, Estimated carcass lean content, Lumbar vertebra number, Backfat at last rib, Water holding capacity, Meat color b*, Muscle pH, Fat to meat ratio, Mycoplasma hyopneumoniae antibody titer, Shear force, Head weight, Meat color-L, Ave…
Yorkshire	2	27417	1.56729	0.00566613		ENSSSCG00000045734		Carcass weight (hot), Ham weight, Shoulder weight, Shear firmness, Cutlet weight, C3c concentration, Actinobacillus pleuropneumoniae susceptibility, Belly meat content, Estimated carcass lean content, Lumbar vertebra number, Backfat at last rib, Water holding capacity, Meat color b*, Muscle pH, Fat to meat ratio, Mycoplasma hyopneumoniae antibody titer, Shear force, Head weight, Meat color-L, Ave…
Yorkshire	2	27417	1.56729	0.00566613	SLC25A48	ENSSSCG00000014311	IgG glycosylation, Obesity-related traits, Nicotine dependence, Adolescent idiopathic scoliosis, Age at loss of ambulation in Duchenne muscular dystrophy, High-sensitivity cardiac troponin I concentration, Resistance to Mycobacterium tuberculosis in HIV-positive individuals measured by a negative tuberculin skin test (dichotomous), Cerebrospinal fluid p-tau levels in Alzheimer's disease dementia,…	Carcass weight (hot), Ham weight, Shoulder weight, Shear firmness, Cutlet weight, C3c concentration, Actinobacillus pleuropneumoniae susceptibility, Belly meat content, Estimated carcass lean content, Lumbar vertebra number, Backfat at last rib, Water holding capacity, Meat color b*, Muscle pH, Fat to meat ratio, Mycoplasma hyopneumoniae antibody titer, Shear force, Head weight, Meat color-L, Ave…
Yorkshire	2	27417	1.56729	0.00566613	IL9	ENSSSCG00000025818	Eosinophil counts	Carcass weight (hot), Ham weight, Shoulder weight, Shear firmness, Cutlet weight, C3c concentration, Actinobacillus pleuropneumoniae susceptibility, Belly meat content, Estimated carcass lean content, Lumbar vertebra number, Backfat at last rib, Water holding capacity, Meat color b*, Muscle pH, Fat to meat ratio, Mycoplasma hyopneumoniae antibody titer, Shear force, Head weight, Meat color-L, Ave…
Yorkshire	3	30156	-2.87308	0.0915736		ENSSSCG00000047947		Teat number, Loin muscle area, Shear force, Meat color b*, Meat color chroma, Cooking loss, Muscle pH, Ham fat thickness, Base excess, Creatinine level, Sodium level, Intestinal fat weight, rhinitis, Nonfunctional nipples, muscle protein percentage, Body weight, Spleen weight, Fat protein content, Dressing percentage
Yorkshire	3	31036	-1.25412	0.0175258		ENSSSCG00000048179		Carcass weight (hot), Abdominal fat weight, Percentage giant fibers, Muscle pH decline, Teat number, Loin muscle area, Shear force, Meat color chroma, Gadoleic acid content, Lauric acid content, Linolenic acid content, Lactate dehydrogenase level, Meat color b*
Yorkshire	3	31279	0.909559	0.00536067	SNX29	ENSSSCG00000037232	Visceral adipose tissue adjusted for BMI, Schizophrenia, Homeostasis model assessment of insulin resistance (dietary factor interaction), Fasting insulin (dietary factor interaction), Metabolite levels, Symmetrical dimethylarginine levels, Serum dimethylarginine levels (asymmetric/symetric ratio), Breast milk fatty acid composition (maternal genotype effect), Breast milk fatty acid composition (i…	Abdominal fat weight, Muscle pH decline, Teat number, Lactate dehydrogenase level, Loin muscle area, Meat color b*, Meat color chroma, Linolenic acid content, Body weight, Corpus luteum number, Carcass weight (hot), Backfat at tenth rib, Ear weight, Cooking loss, Carcass temperature, Muscle pH, Shear force, Average daily gain, Carcass length, Ham weight, Gadoleic acid content, Head weight, backfa…
Yorkshire	3	31036	-1.25412	0.0175258	LFNG	ENSSSCG00000007572	Post bronchodilator FEV1, Post bronchodilator FEV1/FVC ratio, Stool frequency, Processed meat consumption, Height, Mean platelet volume	Carcass weight (hot), Abdominal fat weight, Percentage giant fibers, Muscle pH decline, Teat number, Loin muscle area, Shear force, Meat color chroma, Gadoleic acid content, Lauric acid content, Linolenic acid content, Lactate dehydrogenase level, Meat color b*
Yorkshire	3	31036	-1.25412	0.0175258	TTYH3	ENSSSCG00000007565	Estimated glomerular filtration rate (creatinine), Schizophrenia	Carcass weight (hot), Abdominal fat weight, Percentage giant fibers, Muscle pH decline, Teat number, Loin muscle area, Shear force, Meat color chroma, Gadoleic acid content, Lauric acid content, Linolenic acid content, Lactate dehydrogenase level, Meat color b*
Yorkshire	3	31036	-1.25412	0.0175258	IQCE	ENSSSCG00000007568	Urate levels in lean individuals, Adolescent idiopathic scoliosis, COVID-19 (covid pneumonia vs population), Parental extreme longevity (95 years and older), Maximum habitual alcohol consumption, Food allergy (parent-of-origin effect), Anxiety disorders	Carcass weight (hot), Abdominal fat weight, Percentage giant fibers, Muscle pH decline, Teat number, Loin muscle area, Shear force, Meat color chroma, Gadoleic acid content, Lauric acid content, Linolenic acid content, Lactate dehydrogenase level, Meat color b*
Yorkshire	3	31036	-1.25412	0.0175258	BRAT1	ENSSSCG00000007563	Obesity-related traits, Corneal resistance factor (MTAG), Platelet distribution width	Carcass weight (hot), Abdominal fat weight, Percentage giant fibers, Muscle pH decline, Teat number, Loin muscle area, Shear force, Meat color chroma, Gadoleic acid content, Lauric acid content, Linolenic acid content, Lactate dehydrogenase level, Meat color b*
Yorkshire	3	31036	-1.25412	0.0175258	AMZ1	ENSSSCG00000007564	Chronic obstructive pulmonary disease, White matter microstructure (mode of anisotropy), Type 2 diabetes, Whole brain free water diffusion (multivariate analysis), Childhood ear infection, Bacterial meningitis, Response to placebo treatment in childhood asthma (FVC change), IDP dMRI TBSS MO Anterior corona radiata L, Chronic obstructive pulmonary disease in non-current smokers, Chronic obstructiv…	Carcass weight (hot), Abdominal fat weight, Percentage giant fibers, Muscle pH decline, Teat number, Loin muscle area, Shear force, Meat color chroma, Gadoleic acid content, Lauric acid content, Linolenic acid content, Lactate dehydrogenase level, Meat color b*
Yorkshire	3	32359	-0.987562	0.000439826	NRXN1	ENSSSCG00000026180	Metabolite levels (HVA/MHPG ratio), Longevity, Temperament, Metabolite levels, Personality dimensions, Behavioural disinhibition (generation interaction), Total cholesterol change in response to fenofibrate in statin-treated type 2 diabetes, Intelligence, Ease of getting up in the morning, Morningness, Predicted visceral adipose tissue, Serum platinum levels after completion of cisplatin chemothe…	Teat number, Loin muscle area, Shear force, Meat color b*, Meat color chroma, Body weight, Cooking loss, Muscle pH, Off-flavor score, Triglyceride level, Fat percentage in carcass, Backfat thickness between 3rd and 4th rib, Average backfat thickness, Backfat weight, Linolenic acid content, Lean meat percentage, Shoulder external fat weight, External fat on ham, Side fat thickness, Carcass weight …
Yorkshire	3	32359	-0.987562	0.000439826		ENSSSCG00000048824		Teat number, Loin muscle area, Shear force, Meat color b*, Meat color chroma, Body weight, Cooking loss, Muscle pH, Off-flavor score, Triglyceride level, Fat percentage in carcass, Backfat thickness between 3rd and 4th rib, Average backfat thickness, Backfat weight, Linolenic acid content, Lean meat percentage, Shoulder external fat weight, External fat on ham, Side fat thickness, Carcass weight …
Yorkshire	3	30840	1.54778	0.0210689	AUTS2	ENSSSCG00000007727	IgG glycosylation, Alcohol consumption, Obesity-related traits, Bipolar disorder, Motion sickness, Irritable mood, Intelligence, Body mass index, Predicted visceral adipose tissue, Urinary albumin-to-creatinine ratio, General cognitive ability, Total PHF-tau (SNP x SNP interaction), Waist circumference adjusted for body mass index, Type 2 diabetes, Lymphocyte count, Reaction time, Problematic alc…	Carcass weight (hot), Abdominal fat weight, Percentage giant fibers, Muscle pH decline, Teat number, Loin muscle area, Shear force, Meat color chroma, Gadoleic acid content, Linolenic acid content, Body weight, Corpus luteum number, Ear weight, Vertebra number, Ear erectness, Lactate dehydrogenase level, Carcass temperature, Cooking loss, Meat color b*, Backfat at tenth rib
Yorkshire	3	30863	-1.58417	1.82946e-08	GALNT17	ENSSSCG00000026457	Response to angiotensin II receptor blocker therapy, Waist circumference adjusted for body mass index, Complement factor H-related protein 1 levels, Insulin levels, Post bronchodilator FEV1/FVC ratio, Response to montelukast in asthma (change in FEV1), Lung cancer in ever smokers, Logical memory (delayed recall) in normal cognition, Diabetic peripheral neuropathy in type 2 diabetes, Monokine indu…	Carcass weight (hot), Abdominal fat weight, Percentage giant fibers, Muscle pH decline, Teat number, Loin muscle area, Shear force, Meat color chroma, Gadoleic acid content, Linolenic acid content, Body weight, Corpus luteum number, Ear weight, Vertebra number, Ear erectness, Lactate dehydrogenase level, Carcass temperature, Cooking loss, Intestinal fat weight, Meat color b*, Backfat at tenth rib
Yorkshire	3	31576	1.2754	1.36546e-08		ENSSSCG00000043091		Teat number, Lactate dehydrogenase level, Loin muscle area, Shear force, Meat color b*, Linolenic acid content, Body weight, Cooking loss, Muscle pH, Number of muscle fibers per unit area, Number of capillaries per type I fiber, Drip loss, Side fat thickness, Nonfunctional nipples, Meat color chroma, Haptoglobin concentration, Osteochondrosis score, HDL cholesterol, Corpus luteum number, Plasma F…
Yorkshire	3	31576	1.2754	1.36546e-08	SH3RF3	ENSSSCG00000038296	General cognitive ability, Brain morphology (MOSTest), Cortical surface area (MOSTest), Corneal endothelial cell density, Rapid automised naming of digits, Whole brain restricted directional diffusion (multivariate analysis), Complement factor H-related protein 3 levels, Cortical thickness, Cysteine-glutathione disulfide levels in elite athletes, N2,N2-dimethylguanosine levels in elite athletes, …	Teat number, Lactate dehydrogenase level, Loin muscle area, Shear force, Meat color b*, Linolenic acid content, Body weight, Cooking loss, Muscle pH, Number of muscle fibers per unit area, Number of capillaries per type I fiber, Drip loss, Side fat thickness, Nonfunctional nipples, Meat color chroma, Haptoglobin concentration, Osteochondrosis score, HDL cholesterol, Corpus luteum number, Plasma F…
Yorkshire	3	30930	-1.7809	0.000119402	RUSF1	ENSSSCG00000007753	Mean corpuscular hemoglobin concentration, Mean corpuscular hemoglobin	Carcass weight (hot), Abdominal fat weight, Percentage giant fibers, Muscle pH decline, Teat number, Loin muscle area, Shear force, Meat color chroma, Gadoleic acid content, Linolenic acid content, Body weight, Corpus luteum number, Ear weight, Vertebra number, Ear erectness, Lactate dehydrogenase level, Carcass temperature, Cooking loss, Meat color b*, Backfat at tenth rib
Yorkshire	3	30930	-1.7809	0.000119402	SLC5A2	ENSSSCG00000024058	Glucosuria (moderate to severe), Glucosuria (mild), Glucosuria	Carcass weight (hot), Abdominal fat weight, Percentage giant fibers, Muscle pH decline, Teat number, Loin muscle area, Shear force, Meat color chroma, Gadoleic acid content, Linolenic acid content, Body weight, Corpus luteum number, Ear weight, Vertebra number, Ear erectness, Lactate dehydrogenase level, Carcass temperature, Cooking loss, Meat color b*, Backfat at tenth rib
Yorkshire	3	30930	-1.7809	0.000119402	TGFB1I1	ENSSSCG00000035952		Carcass weight (hot), Abdominal fat weight, Percentage giant fibers, Muscle pH decline, Teat number, Loin muscle area, Shear force, Meat color chroma, Gadoleic acid content, Linolenic acid content, Body weight, Corpus luteum number, Ear weight, Vertebra number, Ear erectness, Lactate dehydrogenase level, Carcass temperature, Cooking loss, Meat color b*, Backfat at tenth rib
Yorkshire	3	30930	-1.7809	0.000119402	ITGAM	ENSSSCG00000007754	Systemic lupus erythematosus, Systemic lupus erythematosus and Systemic sclerosis, Palmitoyl dihydrosphingomyelin (d18:0/16:0) levels in elite athletes, Cholesterol to total lipids ratio in large VLDL, CD11c on myeloid Dendritic Cell, CD11c on CD62L+ myeloid Dendritic Cell, Serum metabolite levels (CMS), Apolipoprotein A1 levels, Free cholesterol to total lipids ratio in very large VLDL, Triglyce…	Carcass weight (hot), Abdominal fat weight, Percentage giant fibers, Muscle pH decline, Teat number, Loin muscle area, Shear force, Meat color chroma, Gadoleic acid content, Linolenic acid content, Body weight, Corpus luteum number, Ear weight, Vertebra number, Ear erectness, Lactate dehydrogenase level, Carcass temperature, Cooking loss, Meat color b*, Backfat at tenth rib
Yorkshire	4	34403	-1.95287	0.000662762		ENSSSCG00000051617		Average backfat thickness, Loin muscle area, Carcass weight (hot), Body weight, Loin eye area linear, Average daily gain, Water holding capacity, Linoleic acid content, Enterotoxigenic E. coli susceptibility, Taste intensity, Number of stillborn, Percentage type IIb fibers, Total lean tissue linear, Teat number, Backfat at last rib, Backfat at tenth rib, Dressing percentage, Muscle conductivity, …
Yorkshire	4	34119	1.64523	0.0315687		ENSSSCG00000048564		Average backfat thickness, Average daily gain, Taste intensity, Intramuscular fat content, Teat number, Backfat at last rib, Backfat at tenth rib, Dressing percentage, Muscle conductivity, Linoleic acid content, Thawing loss, Ham weight, Percentage type IIb fibers, Backfat at mid-back, Muscle pH, Backfat weight, Drip loss, Palmitoleic acid content, Oleic acid content, Monounsaturated fatty acid c…
Yorkshire	4	32563	-0.944762	0.040734	ASAP1	ENSSSCG00000028759	Multiple sclerosis, Metabolite levels, Waist circumference adjusted for body mass index, Nevus count or cutaneous melanoma, Platelet distribution width, Schizophrenia, Tuberculosis, Mean platelet volume, Appendicular lean mass, Platelet count, Post bronchodilator FEV1 in COPD, Systolic blood pressure (baseline), interferon-related traits, Psychoticism, Refractive error, Sleep duration (> 10 hours…	Average backfat thickness, Loin muscle area, Carcass weight (hot), Body weight, Loin eye area linear, Average daily gain, Water holding capacity, Linoleic acid content, Taste intensity, Intramuscular fat content, Percentage type IIb fibers, Total lean tissue linear, Teat number, Backfat at last rib, Backfat at tenth rib, Fat weight (total), External fat on ham, Feed conversion ratio, Mean corpusc…
Yorkshire	4	32564	1.56887	0.0426486		ENSSSCG00000051521		Average daily gain, Average backfat thickness, Drip loss, Oleic acid content, Linoleic acid content, Small intestine length, Backfat at mid-back, Marbling, Ham weight, Palmitoleic acid content, Monounsaturated fatty acid content, Stearic acid content, Number of muscle fibers per unit area, Diameter of muscle fibers, Margaric acid content, subjective pork odor, Meat color-a, Carcass length, Hemoly…
Yorkshire	4	32569	-1.35123	6.09778e-05		ENSSSCG00000006599		Average daily gain, Average backfat thickness, Drip loss, Oleic acid content, Linoleic acid content, Small intestine length, Backfat at mid-back, Marbling, Ham weight, Palmitoleic acid content, Monounsaturated fatty acid content, Stearic acid content, Number of muscle fibers per unit area, Diameter of muscle fibers, Margaric acid content, subjective pork odor, Meat color-a, Carcass length, Hemoly…
Yorkshire	4	33882	-1.64724	0.040734	SNTB1	ENSSSCG00000005994	Bipolar disorder and schizophrenia, Myopia (severe), Eosinophilic esophagitis (pediatric), Overall survival in osteosarcoma, Thalamus volume, Type 2 diabetes, Phenylacetylglutamine levels in elite athletes, Tumor necrosis factor beta levels, Refractive error, Waist-hip ratio, HDL cholesterol levels, Eye morphology	Average backfat thickness, Loin muscle area, Carcass weight (hot), Body weight, Loin eye area linear, Average daily gain, Water holding capacity, Linoleic acid content, Taste intensity, Intramuscular fat content, Percentage type IIb fibers, Total lean tissue linear, Teat number, Backfat at last rib, Backfat at tenth rib, Enterotoxigenic E. coli susceptibility, External fat on ham, Feed conversion…
Yorkshire	4	33882	-1.64724	0.040734	MTBP	ENSSSCG00000005995	Gastritis, Hepatitis A, Cerebrospinal P-tau181p levels, Cerebrospinal T-tau levels, S-7-hydroxywarfarin levels	Average backfat thickness, Loin muscle area, Carcass weight (hot), Body weight, Loin eye area linear, Average daily gain, Water holding capacity, Linoleic acid content, Taste intensity, Intramuscular fat content, Percentage type IIb fibers, Total lean tissue linear, Teat number, Backfat at last rib, Backfat at tenth rib, Enterotoxigenic E. coli susceptibility, External fat on ham, Feed conversion…
Yorkshire	4	33882	-1.64724	0.040734		ENSSSCG00000051469		Average backfat thickness, Loin muscle area, Carcass weight (hot), Body weight, Loin eye area linear, Average daily gain, Water holding capacity, Linoleic acid content, Taste intensity, Intramuscular fat content, Percentage type IIb fibers, Total lean tissue linear, Teat number, Backfat at last rib, Backfat at tenth rib, Enterotoxigenic E. coli susceptibility, External fat on ham, Feed conversion…
Yorkshire	4	33882	-1.64724	0.040734	COL14A1	ENSSSCG00000005997	Parasitemia in Tripanosoma cruzi seropositivity, Adverse response to drug, Waist-to-hip ratio adjusted for BMI, Vanillactate levels in elite athletes, Breast cancer, Neurocognitive impairment in HIV-1 infection (dichotomous), Ischemic stroke in dyslipidemia, Appendicular lean mass, Childhood aggressive behavior, Protein quantitative trait loci (liver), Visceral fat, Height	Average backfat thickness, Loin muscle area, Carcass weight (hot), Body weight, Loin eye area linear, Average daily gain, Water holding capacity, Linoleic acid content, Taste intensity, Intramuscular fat content, Percentage type IIb fibers, Total lean tissue linear, Teat number, Backfat at last rib, Backfat at tenth rib, Enterotoxigenic E. coli susceptibility, External fat on ham, Feed conversion…
Yorkshire	4	34119	1.64523	0.0315687	TMEM74	ENSSSCG00000006031	Cerebrospinal T-tau levels, Facial morphology (factor 6, height of vermillion lower lip), Ischemic stroke in diabetes mellitus, Heart rate in heart failure with reduced ejection fraction, Male-pattern baldness, Educational attainment	Average backfat thickness, Average daily gain, Taste intensity, Intramuscular fat content, Teat number, Backfat at last rib, Backfat at tenth rib, Dressing percentage, Muscle conductivity, Linoleic acid content, Thawing loss, Ham weight, Percentage type IIb fibers, Backfat at mid-back, Muscle pH, Backfat weight, Drip loss, Palmitoleic acid content, Oleic acid content, Monounsaturated fatty acid c…
Yorkshire	4	34119	1.64523	0.0315687	EMC2	ENSSSCG00000006032	Brain region volumes, Metabolonic lactone sulfate levels, Schizophrenia, Hair color	Average backfat thickness, Average daily gain, Taste intensity, Intramuscular fat content, Teat number, Backfat at last rib, Backfat at tenth rib, Dressing percentage, Muscle conductivity, Linoleic acid content, Thawing loss, Ham weight, Percentage type IIb fibers, Backfat at mid-back, Muscle pH, Backfat weight, Drip loss, Palmitoleic acid content, Oleic acid content, Monounsaturated fatty acid c…
Yorkshire	4	34751	2.51747	5.83926e-05	KCNB2	ENSSSCG00000006185	Echocardiographic traits, Cognitive performance, Type 2 diabetes, Predicted visceral adipose tissue, Body mass index, Rheumatic fever, Colonoscopy-negative controls vs population controls, Body fat percentage, Intrinsic epigenetic age acceleration, Cholesteryl ester levels in HDL, Platelet count, Chronotype, Tea consumption, Coronary artery disease in type 1 diabetes, HDL cholesterol levels, Body…	Average backfat thickness, Average daily gain, Teat number, Palmitoleic acid content, Oleic acid content, Linoleic acid content, Monounsaturated fatty acid content, Intestinal fat weight, Small intestine length, Backfat at mid-back, Intramuscular fat content, Carcass weight (hot), Marbling, Drip loss, Ham weight, Corpus luteum number, Body weight, Loin muscle area, Carcass length, Fat androstenon…
Yorkshire	4	34751	2.51747	5.83926e-05	TRPA1	ENSSSCG00000006186		Average backfat thickness, Average daily gain, Teat number, Palmitoleic acid content, Oleic acid content, Linoleic acid content, Monounsaturated fatty acid content, Intestinal fat weight, Small intestine length, Backfat at mid-back, Intramuscular fat content, Carcass weight (hot), Marbling, Drip loss, Ham weight, Corpus luteum number, Body weight, Loin muscle area, Carcass length, Fat androstenon…
Yorkshire	5	36249	1.61538	0.0220686	SRGAP1	ENSSSCG00000029815	Epithelial ovarian cancer, Trauma exposure in major depressive disorder, PR interval, Adolescent idiopathic scoliosis, Pancreatic ductal adenocarcinoma, Cognitive performance (MTAG), Bone erosion in rheumatoid arthritis, Cerebral microbleeds, Colorectal cancer, Highest math class taken (MTAG), Height, Educational attainment, Educational attainment (MTAG)	Teat number, Meat color L*, Feed intake, Backfat at tenth rib, Drip loss, Shoulder subcutaneous fat thickness, Activity during lying, Creatinine level, Platelet count, Hemolytic complement activity (alternative pathway), Loin muscle area, Backfat at last lumbar, backfat above muscle dorsi, CD4-positive leukocyte percentage, Backfat thickness between 3rd and 4th rib, Time spent lying, Backfat at f…
Yorkshire	5	36249	1.61538	0.0220686		ENSSSCG00000042670		Teat number, Meat color L*, Feed intake, Backfat at tenth rib, Drip loss, Shoulder subcutaneous fat thickness, Activity during lying, Creatinine level, Platelet count, Hemolytic complement activity (alternative pathway), Loin muscle area, Backfat at last lumbar, backfat above muscle dorsi, CD4-positive leukocyte percentage, Backfat thickness between 3rd and 4th rib, Time spent lying, Backfat at f…
Yorkshire	5	36290	-1.27161	0.0308056	IRAK3	ENSSSCG00000000475	Smooth-surface caries, Response to esketamine in treatment resistant depression	Teat number, Meat color L*, Feed intake, Backfat at tenth rib, Drip loss, Shoulder subcutaneous fat thickness, Loin muscle area, Backfat at mid-back, Backfat at last lumbar, Backfat at first rib, Backfat thickness between 3rd and 4th rib, Ear erectness, backfat above muscle dorsi, uterine horn weight, Reproductive tract weight, Hemolytic complement activity (alternative pathway), Hind leg conform…
Yorkshire	5	36290	-1.27161	0.0308056	HELB	ENSSSCG00000000477	Basophil count, Basophil percentage of white cells, Menopause (age at onset), White blood cell count (basophil), Detectable estradiol levels, Detectable estradiol levels in premenopausal women, Age at menopause, Detectable estradiol levels in postmenopausal women	Teat number, Meat color L*, Feed intake, Backfat at tenth rib, Drip loss, Shoulder subcutaneous fat thickness, Loin muscle area, Backfat at mid-back, Backfat at last lumbar, Backfat at first rib, Backfat thickness between 3rd and 4th rib, Ear erectness, backfat above muscle dorsi, uterine horn weight, Reproductive tract weight, Hemolytic complement activity (alternative pathway), Hind leg conform…
Yorkshire	5	36290	-1.27161	0.0308056	GRIP1	ENSSSCG00000000478	Suicidal ideation in depression or bipolar disorder, Age of smoking initiation, Cortical surface area, Cortical thickness, Post bronchodilator FEV1/FVC ratio, Cerebrospinal fluid progranulin levels, Basophil percentage of granulocytes, Diastolic blood pressure (long-term average), Protein quantitative trait loci (liver), G_Alloprevotella prevalence, Multiple myeloma, Cognitive performance (attent…	Teat number, Meat color L*, Feed intake, Backfat at tenth rib, Drip loss, Shoulder subcutaneous fat thickness, Loin muscle area, Backfat at mid-back, Backfat at last lumbar, Backfat at first rib, Backfat thickness between 3rd and 4th rib, Ear erectness, backfat above muscle dorsi, uterine horn weight, Reproductive tract weight, Hemolytic complement activity (alternative pathway), Hind leg conform…
Yorkshire	5	35689	-3.27605	1.24075e-26	CSRP2	ENSSSCG00000000951	Schizophrenia	Marbling, Cholesterol level, Lauric acid content, Linoleic acid content, Carcass length, Backfat at last rib, Meat color-L, Muscle pH, Creatinine level, Arachidic acid content, Average backfat thickness, Feed conversion ratio
Yorkshire	5	35689	-3.27605	1.24075e-26	ZDHHC17	ENSSSCG00000000952	Visceral fat	Marbling, Cholesterol level, Lauric acid content, Linoleic acid content, Carcass length, Backfat at last rib, Meat color-L, Muscle pH, Creatinine level, Arachidic acid content, Average backfat thickness, Feed conversion ratio
Yorkshire	5	36868	1.12929	0.00155892	GTPBP1	ENSSSCG00000000095	Mean reticulocyte volume, C-reactive protein levels, Sleep duration, Diverticular disease, Hand grip strength, Apolipoprotein A1 levels, High density lipoprotein cholesterol levels, Hip circumference adjusted for BMI, Triglyceride levels	Teat number, Meat color L*, Feed intake, Backfat at tenth rib, Drip loss, Shoulder subcutaneous fat thickness, Activity during lying, Creatinine level, Platelet count, CD4-positive/CD8-positive leukocyte ratio, Hemolytic complement activity (alternative pathway), Loin muscle area, Muscle pH, backfat above muscle dorsi, Time spent lying
Yorkshire	5	36868	1.12929	0.00155892	SUN2	ENSSSCG00000000094	Heel bone mineral density, Resting heart rate, Prostate cancer, Educational attainment, Height	Teat number, Meat color L*, Feed intake, Backfat at tenth rib, Drip loss, Shoulder subcutaneous fat thickness, Activity during lying, Creatinine level, Platelet count, CD4-positive/CD8-positive leukocyte ratio, Hemolytic complement activity (alternative pathway), Loin muscle area, Muscle pH, backfat above muscle dorsi, Time spent lying
Yorkshire	5	36868	1.12929	0.00155892	JOSD1	ENSSSCG00000039555	Mean corpuscular volume, Liver enzyme levels (gamma-glutamyl transferase), Plateletcrit, Mean corpuscular hemoglobin, Gamma glutamyl transpeptidase, C-reactive protein levels (MTAG)	Teat number, Meat color L*, Feed intake, Backfat at tenth rib, Drip loss, Shoulder subcutaneous fat thickness, Activity during lying, Creatinine level, Platelet count, CD4-positive/CD8-positive leukocyte ratio, Hemolytic complement activity (alternative pathway), Loin muscle area, Muscle pH, backfat above muscle dorsi, Time spent lying
Yorkshire	5	36868	1.12929	0.00155892		ENSSSCG00000000097		Teat number, Meat color L*, Feed intake, Backfat at tenth rib, Drip loss, Shoulder subcutaneous fat thickness, Activity during lying, Creatinine level, Platelet count, CD4-positive/CD8-positive leukocyte ratio, Hemolytic complement activity (alternative pathway), Loin muscle area, Muscle pH, backfat above muscle dorsi, Time spent lying
Yorkshire	5	36868	1.12929	0.00155892	FAM227A	ENSSSCG00000035577	Hemoglobin, Mean spheric corpuscular volume, Liver enzyme levels (alkaline phosphatase), Stool frequency, Post bronchodilator FEV1/FVC ratio, C-reactive protein, Gamma glutamyl transferase levels, Drinks per week, Years ovulating	Teat number, Meat color L*, Feed intake, Backfat at tenth rib, Drip loss, Shoulder subcutaneous fat thickness, Activity during lying, Creatinine level, Platelet count, CD4-positive/CD8-positive leukocyte ratio, Hemolytic complement activity (alternative pathway), Loin muscle area, Muscle pH, backfat above muscle dorsi, Time spent lying
Yorkshire	5	36868	1.12929	0.00155892	DMC1	ENSSSCG00000000103	Hematocrit, Highest math class taken (MTAG), Self-reported math ability (MTAG), HDL cholesterol levels	Teat number, Meat color L*, Feed intake, Backfat at tenth rib, Drip loss, Shoulder subcutaneous fat thickness, Activity during lying, Creatinine level, Platelet count, CD4-positive/CD8-positive leukocyte ratio, Hemolytic complement activity (alternative pathway), Loin muscle area, Muscle pH, backfat above muscle dorsi, Time spent lying
Yorkshire	5	37086	-1.45643	0.0402176	PICK1	ENSSSCG00000000114	White matter microstructure (radial diusivities), IDP dMRI TBSS ICVF Sagittal stratum R, IDP dMRI TBSS L3 Sagittal stratum L, IDP dMRI ProbtrackX ICVF ilf r, IDP dMRI ProbtrackX ICVF cgc r	Teat number, Meat color L*, Feed intake, Backfat at tenth rib, Drip loss, Shoulder subcutaneous fat thickness, Activity during lying, Creatinine level, Platelet count, CD4-positive/CD8-positive leukocyte ratio, Hemolytic complement activity (alternative pathway), Loin muscle area, Muscle pH, Muscle conductivity, backfat above muscle dorsi, Coping behavior, Time spent lying
Yorkshire	5	37086	-1.45643	0.0402176	POLR2F	ENSSSCG00000000116	White matter microstructure (fractional anisotropy), Periventricular white matter hyperintensities, Smoking initiation (ever regular vs never regular), Smoking initiation (ever regular vs never regular) (MTAG), Lifetime smoking, Lifetime smoking (without educational attainment), Heel bone mineral density, Macular thickness	Teat number, Meat color L*, Feed intake, Backfat at tenth rib, Drip loss, Shoulder subcutaneous fat thickness, Activity during lying, Creatinine level, Platelet count, CD4-positive/CD8-positive leukocyte ratio, Hemolytic complement activity (alternative pathway), Loin muscle area, Muscle pH, Muscle conductivity, backfat above muscle dorsi, Coping behavior, Time spent lying
Yorkshire	5	37086	-1.45643	0.0402176	SOX10	ENSSSCG00000039315		Teat number, Meat color L*, Feed intake, Backfat at tenth rib, Drip loss, Shoulder subcutaneous fat thickness, Activity during lying, Creatinine level, Platelet count, CD4-positive/CD8-positive leukocyte ratio, Hemolytic complement activity (alternative pathway), Loin muscle area, Muscle pH, Muscle conductivity, backfat above muscle dorsi, Coping behavior, Time spent lying
Yorkshire	5	37086	-1.45643	0.0402176	MICALL1	ENSSSCG00000000118	Platelet distribution width, Body mass index, Smoking status (ever vs never smokers), Hip circumference (aged 64-69 years), Platelet count, Oily fish consumption, Severe COVID-19 infection, Body mass index (MTAG)	Teat number, Meat color L*, Feed intake, Backfat at tenth rib, Drip loss, Shoulder subcutaneous fat thickness, Activity during lying, Creatinine level, Platelet count, CD4-positive/CD8-positive leukocyte ratio, Hemolytic complement activity (alternative pathway), Loin muscle area, Muscle pH, Muscle conductivity, backfat above muscle dorsi, Coping behavior, Time spent lying
Yorkshire	5	37086	-1.45643	0.0402176	EIF3L	ENSSSCG00000000119	Red cell distribution width	Teat number, Meat color L*, Feed intake, Backfat at tenth rib, Drip loss, Shoulder subcutaneous fat thickness, Activity during lying, Creatinine level, Platelet count, CD4-positive/CD8-positive leukocyte ratio, Hemolytic complement activity (alternative pathway), Loin muscle area, Muscle pH, Muscle conductivity, backfat above muscle dorsi, Coping behavior, Time spent lying
Yorkshire	5	37086	-1.45643	0.0402176	ANKRD54	ENSSSCG00000000120	Serum albumin levels	Teat number, Meat color L*, Feed intake, Backfat at tenth rib, Drip loss, Shoulder subcutaneous fat thickness, Activity during lying, Creatinine level, Platelet count, CD4-positive/CD8-positive leukocyte ratio, Hemolytic complement activity (alternative pathway), Loin muscle area, Muscle pH, Muscle conductivity, backfat above muscle dorsi, Coping behavior, Time spent lying
Yorkshire	5	37086	-1.45643	0.0402176	GCAT	ENSSSCG00000029945	Mean corpuscular volume, Pulse pressure, Sex hormone-binding globulin levels, Height	Teat number, Meat color L*, Feed intake, Backfat at tenth rib, Drip loss, Shoulder subcutaneous fat thickness, Activity during lying, Creatinine level, Platelet count, CD4-positive/CD8-positive leukocyte ratio, Hemolytic complement activity (alternative pathway), Loin muscle area, Muscle pH, Muscle conductivity, backfat above muscle dorsi, Coping behavior, Time spent lying
Yorkshire	5	37086	-1.45643	0.0402176	H1-0	ENSSSCG00000039348	Red blood cell count	Teat number, Meat color L*, Feed intake, Backfat at tenth rib, Drip loss, Shoulder subcutaneous fat thickness, Activity during lying, Creatinine level, Platelet count, CD4-positive/CD8-positive leukocyte ratio, Hemolytic complement activity (alternative pathway), Loin muscle area, Muscle pH, Muscle conductivity, backfat above muscle dorsi, Coping behavior, Time spent lying
Yorkshire	5	37086	-1.45643	0.0402176	TRIOBP	ENSSSCG00000020777	Total cholesterol change in response to fenofibrate in statin-treated type 2 diabetes, Basophil count, Brain morphology (MOSTest), Cognitive performance, Node-level brain connectivity (multivariate analysis), Age-related hearing impairment, Cortical thickness, Cognitive performance (MTAG), Whole brain free water diffusion (multivariate analysis), Vertex-wise sulcal depth, Age-related hearing impa…	Teat number, Meat color L*, Feed intake, Backfat at tenth rib, Drip loss, Shoulder subcutaneous fat thickness, Activity during lying, Creatinine level, Platelet count, CD4-positive/CD8-positive leukocyte ratio, Hemolytic complement activity (alternative pathway), Loin muscle area, Muscle pH, Muscle conductivity, backfat above muscle dorsi, Coping behavior, Time spent lying
Yorkshire	5	37099	-1.2771	0.0149369	CNTN1	ENSSSCG00000000789	IgG glycosylation, Metabolite levels (X-11787), Parkinson's disease, Bipolar disorder, Early-onset schizophrenia, Depressive symptoms, Depression, Cognitive ability in schizophrenia, Vaginal microbiome MetaCyc pathway (FUCCAT-PWY|fucose degradation), Vaginal microbiome MetaCyc pathway (GLUCUROCAT-PWY|superpathway of &beta;-D-glucuronide and D-glucuronate degradation), Vaginal microbiome MetaCyc p…	backfat above muscle dorsi, Shoulder subcutaneous fat thickness, Loin muscle area, Meat color L*, Backfat at first rib, Marbling, Meat color b*, Backfat at rump, Ear weight, Backfat at mid-back, Ear area, Ear erectness, Carcass temperature, Backfat between 6th and 7th ribs, subjective abnormal odor, Fat to meat ratio, Belly meat content, Estimated carcass lean content, Alkaline phosphatase activi…
Yorkshire	5	37268	-1.07986	0.0119547	TMEM106C	ENSSSCG00000028397		backfat above muscle dorsi, Shoulder subcutaneous fat thickness, Loin muscle area, Meat color L*, Backfat at first rib, Meat color b*, Backfat at rump, Muscle pH, Carcass weight (hot), Haptoglobin concentration, Backfat at mid-back, Cholesterol level, Lauric acid content, Linoleic acid content, Marbling, Average daily gain, Body weight, Saturated fatty acid content, Carcass length, Arachidic acid…
Yorkshire	5	37268	-1.07986	0.0119547	COL2A1	ENSSSCG00000025523	Metabolite levels, Waist circumference adjusted for body mass index, Retinal detachment or retinal break, Cortical surface area (min-P), Brain morphology (min-P), Cortical surface area, Neutrophil percentage of white cells, aparc-a2009s lh area G-cuneus, Height, Lymphocyte count, Triglyceride levels, Appendicular lean mass, Brain morphology (MOSTest), Prostate cancer, Vertex-wise sulcal depth, Gl…	backfat above muscle dorsi, Shoulder subcutaneous fat thickness, Loin muscle area, Meat color L*, Backfat at first rib, Meat color b*, Backfat at rump, Muscle pH, Carcass weight (hot), Haptoglobin concentration, Backfat at mid-back, Cholesterol level, Lauric acid content, Linoleic acid content, Marbling, Average daily gain, Body weight, Saturated fatty acid content, Carcass length, Arachidic acid…
Yorkshire	5	37268	-1.07986	0.0119547	SENP1	ENSSSCG00000000816	Hematocrit, Hemoglobin, High light scatter reticulocyte percentage of red cells, Chondrocalcin levels, Reticulocyte count, Smoking initiation, Lung function (FVC)	backfat above muscle dorsi, Shoulder subcutaneous fat thickness, Loin muscle area, Meat color L*, Backfat at first rib, Meat color b*, Backfat at rump, Muscle pH, Carcass weight (hot), Haptoglobin concentration, Backfat at mid-back, Cholesterol level, Lauric acid content, Linoleic acid content, Marbling, Average daily gain, Body weight, Saturated fatty acid content, Carcass length, Arachidic acid…
Yorkshire	5	37268	-1.07986	0.0119547	PFKM	ENSSSCG00000021129	Longevity (90 years and older), High light scatter reticulocyte count, Mean corpuscular hemoglobin concentration, Immature fraction of reticulocytes, Mean corpuscular volume, Red blood cell count, Smoking initiation (ever regular vs never regular) (MTAG), Hemoglobin levels, Pyruvate levels, Highest math class taken (MTAG), ATP-dependent 6-phosphofructokinase, muscle type levels, Hemoglobin concen…	backfat above muscle dorsi, Shoulder subcutaneous fat thickness, Loin muscle area, Meat color L*, Backfat at first rib, Meat color b*, Backfat at rump, Muscle pH, Carcass weight (hot), Haptoglobin concentration, Backfat at mid-back, Cholesterol level, Lauric acid content, Linoleic acid content, Marbling, Average daily gain, Body weight, Saturated fatty acid content, Carcass length, Arachidic acid…
Yorkshire	6	39747	-1.68385	0.00367009	U6	ENSSSCG00000029840		Intramuscular fat content, Meat color a*, Loin muscle area, Average daily gain, Backfat at last rib, Subcutanous fat area, Fat to meat ratio, Belly meat content, Estimated carcass lean content, Muscle conductivity, Adipocyte diameter, CO2 partial pressure, Teat number, Mean corpuscular hemoglobin content, Marbling, Lauric acid content, Body weight, Time spent socializing, Actinobacillus pleuropne…
Yorkshire	6	39130	-0.97433	0.0235444	U6	ENSSSCG00000033058		Intramuscular fat content, Average daily gain, Meat color a*, Mean corpuscular hemoglobin content, Loin muscle area, Time spent socializing, Backfat at last rib, Subcutanous fat area, Fat to meat ratio, Belly meat content, Estimated carcass lean content, CO2 partial pressure, Drip loss, Adipocyte diameter, Teat number, Marbling, Lauric acid content, Loin and ham percentage in carcass, Relative ar…
Yorkshire	6	38560	0.975634	0.00193594		ENSSSCG00000050660		Teat number, Intramuscular fat content
Yorkshire	6	39502	4.03452	4.80326e-33		ENSSSCG00000047161		Intramuscular fat content, Meat color a*, Loin muscle area, Average daily gain, Backfat at last rib, Subcutanous fat area, Fat to meat ratio, Belly meat content, Estimated carcass lean content, Muscle conductivity, Adipocyte diameter, CO2 partial pressure, Teat number, Mean corpuscular hemoglobin content, Marbling, Lauric acid content, Loin and ham percentage in carcass, Time spent socializing, B…
Yorkshire	6	38833	1.27872	0.0011776		ENSSSCG00000047160		Teat number, muscle protein percentage, Loin muscle area, Loin weight
Yorkshire	6	38864	1.08721	0.00138999		ENSSSCG00000041743		Teat number, muscle protein percentage, Loin muscle area, Loin weight, Days to 100 kg
Yorkshire	6	40248	1.74612	1.36546e-08	NPHP4	ENSSSCG00000029843	Gut microbiota (bacterial taxa, rank normal transformation method), Chronic kidney disease in type 2 diabetes, Arthritis (juvenile idiopathic)	Intramuscular fat content, Meat color a*, Marbling, Body weight, Litter size, Loin muscle area, cis-9-Heptadecenoic acid content, Hind leg conformation, Loin fat percentage, Alkaline phosphatase activity, Lactate dehydrogenase level, Teat number, Carcass length, Drip loss, Actinobacillus pleuropneumoniae susceptibility, Average daily gain, tenderness score, Dressing percentage, External fat on ha…
Yorkshire	6	40399	-2.19723	0.00757948	KAZN	ENSSSCG00000037676	Adverse response to chemotherapy (neutropenia/leucopenia) (paclitaxel + carboplatin), Chagas cardiomyopathy in Tripanosoma cruzi seropositivity, Chronic obstructive pulmonary disease-related biomarkers, Body mass index, Morningness, Deliberate self-harm, Urinary albumin-to-creatinine ratio in diabetes, Asthma-COPD overlap syndrome, Schizophrenia x sex interaction, Chronic widespread musculoskelet…	Intramuscular fat content, Meat color a*, Marbling, Body weight, Litter size, Loin muscle area, cis-9-Heptadecenoic acid content, Hind leg conformation, Loin fat percentage, Alkaline phosphatase activity, Lactate dehydrogenase level, Teat number, Carcass length, Drip loss, Actinobacillus pleuropneumoniae susceptibility, Average daily gain, tenderness score, External fat on ham, Average backfat th…
Yorkshire	6	39747	-1.68385	0.00367009	ITFG1	ENSSSCG00000033527	Sex hormone-binding globulin levels, Sex hormone-binding globulin levels adjusted for BMI, Height, Red cell distribution width	Intramuscular fat content, Meat color a*, Loin muscle area, Average daily gain, Backfat at last rib, Subcutanous fat area, Fat to meat ratio, Belly meat content, Estimated carcass lean content, Muscle conductivity, Adipocyte diameter, CO2 partial pressure, Teat number, Mean corpuscular hemoglobin content, Marbling, Lauric acid content, Body weight, Time spent socializing, Actinobacillus pleuropne…
Yorkshire	6	38560	0.975634	0.00193594	ALG6	ENSSSCG00000003815	Mean reticulocyte volume, DNA methylation Hannum age acceleration, Mean corpuscular hemoglobin, Tea consumption	Teat number, Intramuscular fat content
Yorkshire	7	41782	-1.51747	9.14733e-07		ENSSSCG00000050188		Shoulder subcutaneous fat thickness, Linolenic acid content, Body weight, Backfat weight, Myristic acid content, Leaf fat weight, uterine horn length, Potassium level, Cortisol level variations, Body weight linear, Percentage type IIa fibers, Time spent feeding, Osteochondrosis score, Oleic acid content, lean thickness between 3rd and 4th last ribs, Monounsaturated fatty acid content, Monounsatur…
Yorkshire	7	42680	-1.3791	0.00017585		ENSSSCG00000048172		Average daily gain, Average backfat thickness, Backfat at last rib, Loin muscle depth, Loin muscle area, Lean meat percentage, Meat color score, Shoulder subcutaneous fat thickness, Carcass width (minimum), Semimembranosus angle, Backfat at first rib, Meat color a*, Corpus luteum number, Carcass weight (hot), Carcass length, Smell intensity - fat, Meat color-a, Heart weight, Loin fat percentage, …
Yorkshire	7	43183	1.93333	0.000550128		ENSSSCG00000046645		Average daily gain, Average backfat thickness, Backfat at last rib, Loin muscle depth, Loin muscle area, Lean meat percentage, Shoulder subcutaneous fat thickness, Meat color a*, Corpus luteum number, Carcass weight (hot), Loin fat percentage, Teat number, Body weight, Carcass length, Muscle conductivity, Smell intensity - fat, Meat color-a, Backfat at last lumbar, Muscle pH, Leaf fat weight, Fat…
Yorkshire	7	43184	-2.29207	3.65149e-10		ENSSSCG00000046645		Average daily gain, Average backfat thickness, Backfat at last rib, Loin muscle depth, Loin muscle area, Lean meat percentage, Shoulder subcutaneous fat thickness, Meat color a*, Corpus luteum number, Carcass weight (hot), Loin fat percentage, Teat number, Body weight, Carcass length, Muscle conductivity, Smell intensity - fat, Meat color-a, Backfat at last lumbar, Muscle pH, Leaf fat weight, Fat…
Yorkshire	7	41535	1.34092	0.023525		ENSSSCG00000043565		Shoulder subcutaneous fat thickness, Loin muscle area, Loin fat percentage, Body weight, Linolenic acid content, Polyunsaturated fatty acid content, Backfat at last rib, Backfat weight, lean thickness between 3rd and 4th last ribs, Myristic acid content, Leaf fat weight, uterine horn length, Potassium level, Linoleic acid content, Muscle conductivity, Sarcomere length, Muscle moisture percentage,…
Yorkshire	7	42680	-1.3791	0.00017585	PPIL1	ENSSSCG00000040984	Adolescent idiopathic scoliosis, Help-seeking from a GP, Peptidyl-prolyl cis-trans isomerase-like 1 levels (PPIL1.9884.8.3), Peptidyl-prolyl cis-trans isomerase-like 1 levels, Height	Average daily gain, Average backfat thickness, Backfat at last rib, Loin muscle depth, Loin muscle area, Lean meat percentage, Meat color score, Shoulder subcutaneous fat thickness, Carcass width (minimum), Semimembranosus angle, Backfat at first rib, Meat color a*, Corpus luteum number, Carcass weight (hot), Carcass length, Smell intensity - fat, Meat color-a, Heart weight, Loin fat percentage, …
Yorkshire	7	42680	-1.3791	0.00017585	C6orf89	ENSSSCG00000035341	Performance intelligence quotient (cesarean section interaction), Heel bone mineral density, Serum levels of protein PPIL1	Average daily gain, Average backfat thickness, Backfat at last rib, Loin muscle depth, Loin muscle area, Lean meat percentage, Meat color score, Shoulder subcutaneous fat thickness, Carcass width (minimum), Semimembranosus angle, Backfat at first rib, Meat color a*, Corpus luteum number, Carcass weight (hot), Carcass length, Smell intensity - fat, Meat color-a, Heart weight, Loin fat percentage, …
Yorkshire	7	42680	-1.3791	0.00017585	PI16	ENSSSCG00000001570	Chemerin levels, Schizophrenia x sex interaction, Diverticular disease	Average daily gain, Average backfat thickness, Backfat at last rib, Loin muscle depth, Loin muscle area, Lean meat percentage, Meat color score, Shoulder subcutaneous fat thickness, Carcass width (minimum), Semimembranosus angle, Backfat at first rib, Meat color a*, Corpus luteum number, Carcass weight (hot), Carcass length, Smell intensity - fat, Meat color-a, Heart weight, Loin fat percentage, …
Yorkshire	7	42680	-1.3791	0.00017585	FGD2	ENSSSCG00000001572	Monocyte count, Medication use (thyroid preparations), Breast cancer specific mortality in breast cancer, Right colon cancer, Eczema, Hypothyroidism	Average daily gain, Average backfat thickness, Backfat at last rib, Loin muscle depth, Loin muscle area, Lean meat percentage, Meat color score, Shoulder subcutaneous fat thickness, Carcass width (minimum), Semimembranosus angle, Backfat at first rib, Meat color a*, Corpus luteum number, Carcass weight (hot), Carcass length, Smell intensity - fat, Meat color-a, Heart weight, Loin fat percentage, …
Yorkshire	7	41142	-1.97166	0.00942026	SLC8A3	ENSSSCG00000002315	IgG glycosylation, Cystic fibrosis severity, Corneal curvature, Monokine induced by gamma interferon levels, Bipolar disorder, Autism spectrum disorder, Schizophrenia, Height	Average daily gain, Average backfat thickness, Backfat at last rib, Loin muscle depth, Loin muscle area, Lean meat percentage, Shoulder subcutaneous fat thickness, Loin fat percentage, Teat number, Body weight, Backfat at last lumbar, Linolenic acid content, Linoleic acid content, Polyunsaturated fatty acid content, Muscle moisture percentage, Diameter of type IIb muscle fibers, Average lactate, …
Yorkshire	7	41142	-1.97166	0.00942026	COX16	ENSSSCG00000002316		Average daily gain, Average backfat thickness, Backfat at last rib, Loin muscle depth, Loin muscle area, Lean meat percentage, Shoulder subcutaneous fat thickness, Loin fat percentage, Teat number, Body weight, Backfat at last lumbar, Linolenic acid content, Linoleic acid content, Polyunsaturated fatty acid content, Muscle moisture percentage, Diameter of type IIb muscle fibers, Average lactate, …
Yorkshire	7	43183	1.93333	0.000550128	HOMER2	ENSSSCG00000001804	General cognitive ability, Coronary artery disease in dyslipidemia, Estimated glomerular filtration rate (creatinine), High-density lipoprotein levels (MTAG), Schizophrenia, Homer protein homolog 1 levels, Hip circumference adjusted for BMI, Body mass index, Bipolar disorder, Hip index, Educational attainment, Lung function (FEV1/FVC), Lung function (FVC)	Average daily gain, Average backfat thickness, Backfat at last rib, Loin muscle depth, Loin muscle area, Lean meat percentage, Shoulder subcutaneous fat thickness, Meat color a*, Corpus luteum number, Carcass weight (hot), Loin fat percentage, Teat number, Body weight, Carcass length, Muscle conductivity, Smell intensity - fat, Meat color-a, Backfat at last lumbar, Muscle pH, Leaf fat weight, Fat…
Yorkshire	7	43184	-2.29207	3.65149e-10	HOMER2	ENSSSCG00000001804	General cognitive ability, Coronary artery disease in dyslipidemia, Estimated glomerular filtration rate (creatinine), High-density lipoprotein levels (MTAG), Schizophrenia, Homer protein homolog 1 levels, Hip circumference adjusted for BMI, Body mass index, Bipolar disorder, Hip index, Educational attainment, Lung function (FEV1/FVC), Lung function (FVC)	Average daily gain, Average backfat thickness, Backfat at last rib, Loin muscle depth, Loin muscle area, Lean meat percentage, Shoulder subcutaneous fat thickness, Meat color a*, Corpus luteum number, Carcass weight (hot), Loin fat percentage, Teat number, Body weight, Carcass length, Muscle conductivity, Smell intensity - fat, Meat color-a, Backfat at last lumbar, Muscle pH, Leaf fat weight, Fat…
Yorkshire	7	43183	1.93333	0.000550128	WHAMM	ENSSSCG00000001805	Lung function (FEV1)	Average daily gain, Average backfat thickness, Backfat at last rib, Loin muscle depth, Loin muscle area, Lean meat percentage, Shoulder subcutaneous fat thickness, Meat color a*, Corpus luteum number, Carcass weight (hot), Loin fat percentage, Teat number, Body weight, Carcass length, Muscle conductivity, Smell intensity - fat, Meat color-a, Backfat at last lumbar, Muscle pH, Leaf fat weight, Fat…
Yorkshire	7	43184	-2.29207	3.65149e-10	WHAMM	ENSSSCG00000001805	Lung function (FEV1)	Average daily gain, Average backfat thickness, Backfat at last rib, Loin muscle depth, Loin muscle area, Lean meat percentage, Shoulder subcutaneous fat thickness, Meat color a*, Corpus luteum number, Carcass weight (hot), Loin fat percentage, Teat number, Body weight, Carcass length, Muscle conductivity, Smell intensity - fat, Meat color-a, Backfat at last lumbar, Muscle pH, Leaf fat weight, Fat…
Yorkshire	7	43183	1.93333	0.000550128	FSD2	ENSSSCG00000001806	Type 2 diabetes, Pro-interleukin-16 levels, Unilateral cleft lip, Colorectal adenoma (advanced), HDL cholesterol levels, Triglyceride levels, Serum creatinine levels	Average daily gain, Average backfat thickness, Backfat at last rib, Loin muscle depth, Loin muscle area, Lean meat percentage, Shoulder subcutaneous fat thickness, Meat color a*, Corpus luteum number, Carcass weight (hot), Loin fat percentage, Teat number, Body weight, Carcass length, Muscle conductivity, Smell intensity - fat, Meat color-a, Backfat at last lumbar, Muscle pH, Leaf fat weight, Fat…
Yorkshire	7	43184	-2.29207	3.65149e-10	FSD2	ENSSSCG00000001806	Type 2 diabetes, Pro-interleukin-16 levels, Unilateral cleft lip, Colorectal adenoma (advanced), HDL cholesterol levels, Triglyceride levels, Serum creatinine levels	Average daily gain, Average backfat thickness, Backfat at last rib, Loin muscle depth, Loin muscle area, Lean meat percentage, Shoulder subcutaneous fat thickness, Meat color a*, Corpus luteum number, Carcass weight (hot), Loin fat percentage, Teat number, Body weight, Carcass length, Muscle conductivity, Smell intensity - fat, Meat color-a, Backfat at last lumbar, Muscle pH, Leaf fat weight, Fat…
Yorkshire	7	43183	1.93333	0.000550128	AP3B2	ENSSSCG00000001807	Cognitive performance (MTAG), Educational attainment (MTAG), Highest math class taken (MTAG), Body mass index (MTAG)	Average daily gain, Average backfat thickness, Backfat at last rib, Loin muscle depth, Loin muscle area, Lean meat percentage, Shoulder subcutaneous fat thickness, Meat color a*, Corpus luteum number, Carcass weight (hot), Loin fat percentage, Teat number, Body weight, Carcass length, Muscle conductivity, Smell intensity - fat, Meat color-a, Backfat at last lumbar, Muscle pH, Leaf fat weight, Fat…
Yorkshire	7	43184	-2.29207	3.65149e-10	AP3B2	ENSSSCG00000001807	Cognitive performance (MTAG), Educational attainment (MTAG), Highest math class taken (MTAG), Body mass index (MTAG)	Average daily gain, Average backfat thickness, Backfat at last rib, Loin muscle depth, Loin muscle area, Lean meat percentage, Shoulder subcutaneous fat thickness, Meat color a*, Corpus luteum number, Carcass weight (hot), Loin fat percentage, Teat number, Body weight, Carcass length, Muscle conductivity, Smell intensity - fat, Meat color-a, Backfat at last lumbar, Muscle pH, Leaf fat weight, Fat…
Yorkshire	7	41797	-1.4075	0.000238355	SERPINA6	ENSSSCG00000002475		Shoulder subcutaneous fat thickness, Linolenic acid content, Body weight, Backfat weight, Myristic acid content, Leaf fat weight, uterine horn length, Potassium level, Cortisol level variations, Body weight linear, Percentage type IIa fibers, Time spent feeding, Osteochondrosis score, Backfat between 3rd and 4th last ribs, lean thickness between 3rd and 4th last ribs, Cortisol level, Drip loss
Yorkshire	7	41797	-1.4075	0.000238355	SERPINA11	ENSSSCG00000002479	Serum albumin levels, Blood protein levels, Sex hormone-binding globulin levels, Serpin A11 levels	Shoulder subcutaneous fat thickness, Linolenic acid content, Body weight, Backfat weight, Myristic acid content, Leaf fat weight, uterine horn length, Potassium level, Cortisol level variations, Body weight linear, Percentage type IIa fibers, Time spent feeding, Osteochondrosis score, Backfat between 3rd and 4th last ribs, lean thickness between 3rd and 4th last ribs, Cortisol level, Drip loss
Yorkshire	7	41797	-1.4075	0.000238355	SERPINA12	ENSSSCG00000002478	Obesity-related traits, Serum levels of protein SERPINA12, Smoking x traumatic event in childhood (sexually molested) interaction, Response to long-term oxygen therapy in chronic obstructive pulmonary disease, Serpin A12 levels (SERPINA12.6551.94.3), Vaspin plasma levels, Serpin A12 levels	Shoulder subcutaneous fat thickness, Linolenic acid content, Body weight, Backfat weight, Myristic acid content, Leaf fat weight, uterine horn length, Potassium level, Cortisol level variations, Body weight linear, Percentage type IIa fibers, Time spent feeding, Osteochondrosis score, Backfat between 3rd and 4th last ribs, lean thickness between 3rd and 4th last ribs, Cortisol level, Drip loss
Yorkshire	7	43255	1.27334	0.000823365	HMG20A	ENSSSCG00000001871	Type 2 diabetes, Fasting glucose, Educational attainment (years of education), Glucose levels, Fasting plasma glucose, White blood cell count	Average daily gain, Average backfat thickness, Backfat at last rib, Loin muscle depth, Loin muscle area, Lean meat percentage, Shoulder subcutaneous fat thickness, Meat color a*, Corpus luteum number, Carcass weight (hot), Body weight, Teat number, Carcass length, Backfat at last lumbar, Linoleic acid content, Polyunsaturated fatty acid content, Subcutanous fat area, Ham weight, Backfat weight, B…
Yorkshire	7	43255	1.27334	0.000823365	LINGO1	ENSSSCG00000001872	Essential tremor, Metabolite levels, Neuroticism, Neurociticism, Feeling miserable, Ease of getting up in the morning, Depressive symptoms (MTAG), Depressive symptoms, Body mass index, Predicted visceral adipose tissue, Household income (MTAG), Depression, Depressed affect, Neuroticism conditioned on highest math class (multi-trait conditioning and joint analysis), Neuroticism conditioned on aver…	Average daily gain, Average backfat thickness, Backfat at last rib, Loin muscle depth, Loin muscle area, Lean meat percentage, Shoulder subcutaneous fat thickness, Meat color a*, Corpus luteum number, Carcass weight (hot), Body weight, Teat number, Carcass length, Backfat at last lumbar, Linoleic acid content, Polyunsaturated fatty acid content, Subcutanous fat area, Ham weight, Backfat weight, B…
Yorkshire	7	42468	-0.815371	0.0570122		ENSSSCG00000001455		Average daily gain, Average backfat thickness, Backfat at last rib, Loin muscle depth, Loin muscle area, Lean meat percentage, Meat color score, Shoulder subcutaneous fat thickness, Carcass weight (hot), Carcass width (minimum), Semimembranosus angle, Backfat between 6th and 7th ribs, Meat color a*, Corpus luteum number, Adipocyte diameter, Carcass length, Smell intensity - fat, Loin fat percenta…
Yorkshire	8	45333	1.14427	0.040734		ENSSSCG00000051464		Average daily gain, Carcass length, Vertebra distance, Bone/lean meat ratio in ham, Corpus luteum number, Muscle conductivity, Meat color a*, Loin meat weight, Loin weight, Ham weight, Loin muscle area, White blood cell number, Time spent lying, Body weight, Time spent feeding, Time spent walking, Bilirubin level, Percentage type IIb fibers, Backfat at rump, Haptoglobin concentration, Muscle mois…
Yorkshire	8	45554	1.59524	6.2442e-09		ENSSSCG00000045318		Average daily gain, Carcass length, Vertebra distance, Bone/lean meat ratio in ham, Body weight, Meat color a*, Loin meat weight, Loin weight, Ham weight, Loin muscle area, Belly meat content, Time spent lying, White blood cell number, Time spent feeding, Time spent walking, Bilirubin level, Percentage type IIb fibers, Muscle conductivity, Haptoglobin concentration, Feet weight, Leaf fat weight, …
Yorkshire	8	44523	-1.90111	6.78381e-17	EMCN	ENSSSCG00000038080	Waist circumference adjusted for body mass index, Depressed affect, Problematic alcohol use, Tenofovir clearance in HIV infection, Hepcidin/ferritin ratio, Food allergy, Taste perception (total score including phenylthiocarbamide) in obesity with metabolic syndrome, Intraocular pressure, Response to TNF inhibitor in rheumatoid arthritis (change in swollen 28-joint count), Total bone mineral densi…	Litter size, Loin muscle area, Melanoma susceptibility, Lauric acid content, Palmitic acid content, Average chain length, Muscle pH, Backfat at last rib, Meat color a*, Meat color b*, Muscle moisture percentage, Total number born alive, Shoulder subcutaneous fat thickness, Average backfat thickness, Belly meat content, Palmitoleic acid content, Average daily gain, Dressing percentage, Daily feed …
Yorkshire	8	44523	-1.90111	6.78381e-17	DDIT4L	ENSSSCG00000025240		Litter size, Loin muscle area, Melanoma susceptibility, Lauric acid content, Palmitic acid content, Average chain length, Muscle pH, Backfat at last rib, Meat color a*, Meat color b*, Muscle moisture percentage, Total number born alive, Shoulder subcutaneous fat thickness, Average backfat thickness, Belly meat content, Palmitoleic acid content, Average daily gain, Dressing percentage, Daily feed …
Yorkshire	8	45804	-5.99581	1.14183e-15	NSUN7	ENSSSCG00000024496		Body weight, Average daily gain, Muscle conductivity, Time spent lying, Time spent feeding, Bilirubin level, Haptoglobin concentration, Muscle moisture percentage, Monounsaturated fatty acid content, Loin muscle area, Nonfunctional nipples, White blood cell number, Ham weight, Backfat at rump, Time spent walking, Feet weight, Carcass weight (cold), Creatine kinase level, Muscle pH, backfat at P2 …
Yorkshire	8	45804	-5.99581	1.14183e-15	APBB2	ENSSSCG00000022168	Opioid sensitivity, Dental caries, Height, Response to citalopram or escitalopram in depression, Iris color (L* coordinate), G_Alphaproteobacteria prevalence, Vertex-wise sulcal depth, Self-reported math ability (MTAG), Smoking initiation, Educational attainment, Glaucoma (primary open-angle)	Body weight, Average daily gain, Muscle conductivity, Time spent lying, Time spent feeding, Bilirubin level, Haptoglobin concentration, Muscle moisture percentage, Monounsaturated fatty acid content, Loin muscle area, Nonfunctional nipples, White blood cell number, Ham weight, Backfat at rump, Time spent walking, Feet weight, Carcass weight (cold), Creatine kinase level, Muscle pH, backfat at P2 …
Yorkshire	8	45195	0.952347	0.000258405	ANTXR2	ENSSSCG00000009256	Ankylosing spondylitis, Bipolar disorder (inflammation and infection response interaction), Spherical equivalent or myopia (age of diagnosis), Myopia (age of diagnosis), Lymphocyte count, Childhood ALL/LBL (acute lymphoblastic leukemia/lymphoblastic lymphoma) treatment-related venous thromboembolism, Longitudinal brain connectivity change (characteristic path length), Educational attainment (MTAG…	Melanoma susceptibility, Muscle pH, Litter size, Total number born alive, Muscle moisture percentage, Cooking yield, Ovary weight, Off-flavor score, Plateletcrit
Yorkshire	9	49788	1.60466	7.85103e-09		ENSSSCG00000042041		Empty body protein content, Days to 105 kg, Estimated carcass lean content, Drip loss, Carcass weight (hot), tenderness score, Ham weight, Carcass temperature, Fat weight (total), Empty body lipid content, Backfat at last rib, Average daily gain, Muscle pH, Body weight, Lean meat percentage, Shear force, Meat color a*, Meat color L*, Muscle conductivity, backfat above muscle dorsi, Backfat at mid…
Yorkshire	9	48480	-0.714732	0.0840241		ENSSSCG00000044939		Shear force, tenderness score, backfat above muscle dorsi, Backfat at mid-back, Muscle moisture percentage, Meat color a*, Belly fat area, Average backfat thickness, Body weight, Average daily gain, Time spent feeding, Ear erectness, Nonfunctional nipples, Linolenic acid content, Ham weight, Myristic acid content, Leptin level, Meat color L*, Time spent rooting
Yorkshire	9	49790	1.83137	1.2582e-08		ENSSSCG00000049636		Palmitic acid content, Coping behavior
Yorkshire	9	49779	1.25654	0.0448102		ENSSSCG00000045298		backfat above muscle dorsi, Backfat at mid-back, Muscle moisture percentage, Meat color a*, Leaf fat weight, Muscle pH, Corpus luteum number, Backfat at first rib, Drip loss, Meat color-L, Off-flavor score, Loin muscle area, Shoulder weight, Meat color L*, External fat on loin, External fat on ham, Side fat thickness, Melanoma susceptibility, Average daily gain, Diameter of type I muscle fibers, …
Yorkshire	9	49035	2.20017	1.43357e-06		ENSSSCG00000041499		backfat above muscle dorsi, Backfat at mid-back, Muscle moisture percentage, Meat color a*, Average backfat thickness, Nonfunctional nipples, Leaf fat weight, Average daily gain, Liver weight, Muscle fat content, Muscle pH, CSFV antibody level, Melanoma susceptibility, Stearic acid content, Meat color L*, Palmitoleic acid content, Ear erectness, androstenone, laboratory
Yorkshire	9	49133	1.55425	0.0265284	DSCAML1	ENSSSCG00000015082	Triglycerides, Menarche (age at onset), Metabolite levels, Lipoprotein (a) - cholesterol levels, Putamen volume, Spherical equivalent or myopia (age of diagnosis), Myopia (age of diagnosis), Circulating odd-numbered chain saturated fatty acid levels (C15:0), Subcortical volume (MOSTest), Brain morphology (min-P), Subcortical volume (min-P), Parenchymal hematoma in thrombolytic-treated acute ischa…	backfat above muscle dorsi, Backfat at mid-back, Muscle moisture percentage, Meat color a*, Average backfat thickness, Nonfunctional nipples, Leaf fat weight, Average daily gain, Liver weight, Muscle fat content, Muscle pH, CSFV antibody level, Melanoma susceptibility, Stearic acid content, Meat color L*, Palmitoleic acid content, Backfat at last lumbar, Ear erectness, androstenone, laboratory
Yorkshire	9	49133	1.55425	0.0265284		ENSSSCG00000015084		backfat above muscle dorsi, Backfat at mid-back, Muscle moisture percentage, Meat color a*, Average backfat thickness, Nonfunctional nipples, Leaf fat weight, Average daily gain, Liver weight, Muscle fat content, Muscle pH, CSFV antibody level, Melanoma susceptibility, Stearic acid content, Meat color L*, Palmitoleic acid content, Backfat at last lumbar, Ear erectness, androstenone, laboratory
Yorkshire	9	49133	1.55425	0.0265284	TMPRSS13	ENSSSCG00000038710	Taurocholenate sulfate levels in elite athletes, DNA methylation variation (age effect), Severe COVID-19 infection	backfat above muscle dorsi, Backfat at mid-back, Muscle moisture percentage, Meat color a*, Average backfat thickness, Nonfunctional nipples, Leaf fat weight, Average daily gain, Liver weight, Muscle fat content, Muscle pH, CSFV antibody level, Melanoma susceptibility, Stearic acid content, Meat color L*, Palmitoleic acid content, Backfat at last lumbar, Ear erectness, androstenone, laboratory
Yorkshire	9	49789	1.66446	1.50337e-06		ENSSSCG00000049770		backfat above muscle dorsi, Backfat at mid-back, Muscle moisture percentage, Meat color a*, Leaf fat weight, Muscle pH, Corpus luteum number, Backfat at first rib, Drip loss, Meat color-L, Off-flavor score, Loin muscle area, External fat on loin, Meat color L*, External fat on ham, Side fat thickness, Average daily gain, Melanoma susceptibility, Average backfat thickness, Neck weight, Abdominal f…
Yorkshire	9	48179	1.30737	0.0448615	VSTM2A	ENSSSCG00000015636	Dental caries (decayed and filled deciduous teeth)	Melanoma susceptibility, Diameter of type IIa muscle fibers, Creatine kinase level, Pseudorabies susceptibility, Average daily gain, Bone mineral density, Body weight, Average backfat thickness
Yorkshire	9	48179	1.30737	0.0448615	SEC61G	ENSSSCG00000035434		Melanoma susceptibility, Diameter of type IIa muscle fibers, Creatine kinase level, Pseudorabies susceptibility, Average daily gain, Bone mineral density, Body weight, Average backfat thickness
Yorkshire	9	49790	1.83137	1.2582e-08	TRIM66	ENSSSCG00000014567	Obesity, Menarche (age at onset), Body mass index in physically active individuals, Predicted visceral adipose tissue, Type 2 diabetes, Alcohol consumption (drinks per week) (MTAG), Body fat percentage, High density lipoprotein cholesterol levels, Body mass index, Metabolic biomarkers (multivariate analysis), Body mass index (joint analysis main effects and physical activity interaction), Body ma…	Palmitic acid content, Coping behavior
Yorkshire	9	49790	1.83137	1.2582e-08	STK33	ENSSSCG00000030206	Small cell lung carcinoma, Intake of total sugars, Body mass index (age <50), Adult body size, Time to colon cancer recurrence, Smoking initiation, Body mass index x sex x age interaction (4df test), Medication use for T2D (number of purchases), Alpha-tocopherol levels in elite athletes	Palmitic acid content, Coping behavior
Yorkshire	9	49669	-1.06312	0.0255967	CDK14	ENSSSCG00000015307	Serum thyroid-stimulating hormone levels, Hepatitis B virus-related hepatocellular carcinoma, Adolescent idiopathic scoliosis, Cephalic index, Externalizing behaviour (multivariate analysis), Indolepropionate levels in elite athletes, 12-HETE levels in elite athletes, Estrone/androstenedione ratio in resected early stage-receptor positive breast cancer, Myringotomy, Protein quantitative trait loc…	backfat above muscle dorsi, Backfat at mid-back, Muscle moisture percentage, Meat color a*, Leaf fat weight, Muscle pH, Melanoma susceptibility, Palmitoleic acid content, Corpus luteum number, Backfat at first rib, Drip loss, Off-flavor score, Meat color L*, Shoulder weight, androstenone, laboratory, Loin muscle area, Ear size, Shear force, CO2 partial pressure, Body weight, Number of non-viable …
Yorkshire	9	49669	-1.06312	0.0255967		ENSSSCG00000050889		backfat above muscle dorsi, Backfat at mid-back, Muscle moisture percentage, Meat color a*, Leaf fat weight, Muscle pH, Melanoma susceptibility, Palmitoleic acid content, Corpus luteum number, Backfat at first rib, Drip loss, Off-flavor score, Meat color L*, Shoulder weight, androstenone, laboratory, Loin muscle area, Ear size, Shear force, CO2 partial pressure, Body weight, Number of non-viable …
Yorkshire	9	49788	1.60466	7.85103e-09	RELT	ENSSSCG00000014825	Tumor necrosis factor receptor superfamily member 19L levels	Empty body protein content, Days to 105 kg, Estimated carcass lean content, Drip loss, Carcass weight (hot), tenderness score, Ham weight, Carcass temperature, Fat weight (total), Empty body lipid content, Backfat at last rib, Average daily gain, Muscle pH, Body weight, Lean meat percentage, Shear force, Meat color a*, Meat color L*, Muscle conductivity, backfat above muscle dorsi, Backfat at mid…
Yorkshire	9	49788	1.60466	7.85103e-09	FAM168A	ENSSSCG00000039996	Waist-hip ratio, Vertigo, Serum levels of protein RELT, Apolipoprotein A1 levels, Heel bone mineral density, Tumor necrosis factor receptor superfamily member 19L levels (RELT.5115.31.3), Platelet count, Refractive error	Empty body protein content, Days to 105 kg, Estimated carcass lean content, Drip loss, Carcass weight (hot), tenderness score, Ham weight, Carcass temperature, Fat weight (total), Empty body lipid content, Backfat at last rib, Average daily gain, Muscle pH, Body weight, Lean meat percentage, Shear force, Meat color a*, Meat color L*, Muscle conductivity, backfat above muscle dorsi, Backfat at mid…
Yorkshire	9	49779	1.25654	0.0448102	ASNS	ENSSSCG00000015340	Asparagine levels, Plasma free asparagine levels	backfat above muscle dorsi, Backfat at mid-back, Muscle moisture percentage, Meat color a*, Leaf fat weight, Muscle pH, Corpus luteum number, Backfat at first rib, Drip loss, Meat color-L, Off-flavor score, Loin muscle area, Shoulder weight, Meat color L*, External fat on loin, External fat on ham, Side fat thickness, Melanoma susceptibility, Average daily gain, Diameter of type I muscle fibers, …
Yorkshire	9	49789	1.66446	1.50337e-06	ASNS	ENSSSCG00000015340	Asparagine levels, Plasma free asparagine levels	backfat above muscle dorsi, Backfat at mid-back, Muscle moisture percentage, Meat color a*, Leaf fat weight, Muscle pH, Corpus luteum number, Backfat at first rib, Drip loss, Meat color-L, Off-flavor score, Loin muscle area, External fat on loin, Meat color L*, External fat on ham, Side fat thickness, Average daily gain, Melanoma susceptibility, Average backfat thickness, Neck weight, Abdominal f…
Yorkshire	9	49789	1.66446	1.50337e-06	COL28A1	ENSSSCG00000015342	Bipolar disorder and schizophrenia, Immune reponse to smallpox (secreted IL-1beta), Frontotemporal dementia (age at onset), DNA methylation variation (age effect), 3-month functional outcome in ischaemic stroke (modified Rankin score), RBC levels of Pyruvate (uM), Frontotemporal dementia with GRN mutation (age at onset)	backfat above muscle dorsi, Backfat at mid-back, Muscle moisture percentage, Meat color a*, Leaf fat weight, Muscle pH, Corpus luteum number, Backfat at first rib, Drip loss, Meat color-L, Off-flavor score, Loin muscle area, External fat on loin, Meat color L*, External fat on ham, Side fat thickness, Average daily gain, Melanoma susceptibility, Average backfat thickness, Neck weight, Abdominal f…
Yorkshire	9	49791	2.03504	1.11681e-09	COL28A1	ENSSSCG00000015342	Bipolar disorder and schizophrenia, Immune reponse to smallpox (secreted IL-1beta), Frontotemporal dementia (age at onset), Frontotemporal dementia with GRN mutation (age at onset), DNA methylation variation (age effect), 3-month functional outcome in ischaemic stroke (modified Rankin score), RBC levels of Pyruvate (uM)	backfat above muscle dorsi, Backfat at mid-back, Muscle moisture percentage, Meat color a*, Leaf fat weight, Muscle pH, Corpus luteum number, Backfat at first rib, Drip loss, Meat color-L, Off-flavor score, Loin muscle area, External fat on loin, Meat color L*, External fat on ham, Side fat thickness, Average daily gain, Melanoma susceptibility, Average backfat thickness, Neck weight, Abdominal f…
Yorkshire	9	49792	2.05224	6.71732e-10	COL28A1	ENSSSCG00000015342	Bipolar disorder and schizophrenia, Immune reponse to smallpox (secreted IL-1beta), Frontotemporal dementia (age at onset), Frontotemporal dementia with GRN mutation (age at onset), DNA methylation variation (age effect), 3-month functional outcome in ischaemic stroke (modified Rankin score), RBC levels of Pyruvate (uM)	backfat above muscle dorsi, Backfat at mid-back, Muscle moisture percentage, Meat color a*, Leaf fat weight, Muscle pH, Corpus luteum number, Backfat at first rib, Drip loss, Meat color-L, Off-flavor score, Loin muscle area, External fat on loin, Meat color L*, External fat on ham, Side fat thickness, Average daily gain, Melanoma susceptibility, Average backfat thickness, Neck weight, Abdominal f…
Yorkshire	9	49791	2.03504	1.11681e-09	MIOS	ENSSSCG00000015343		backfat above muscle dorsi, Backfat at mid-back, Muscle moisture percentage, Meat color a*, Leaf fat weight, Muscle pH, Corpus luteum number, Backfat at first rib, Drip loss, Meat color-L, Off-flavor score, Loin muscle area, External fat on loin, Meat color L*, External fat on ham, Side fat thickness, Average daily gain, Melanoma susceptibility, Average backfat thickness, Neck weight, Abdominal f…
Yorkshire	9	49792	2.05224	6.71732e-10	MIOS	ENSSSCG00000015343		backfat above muscle dorsi, Backfat at mid-back, Muscle moisture percentage, Meat color a*, Leaf fat weight, Muscle pH, Corpus luteum number, Backfat at first rib, Drip loss, Meat color-L, Off-flavor score, Loin muscle area, External fat on loin, Meat color L*, External fat on ham, Side fat thickness, Average daily gain, Melanoma susceptibility, Average backfat thickness, Neck weight, Abdominal f…
Yorkshire	9	49794	-1.6798	0.000198444	MIOS	ENSSSCG00000015343		backfat above muscle dorsi, Backfat at mid-back, Muscle moisture percentage, Meat color a*, Leaf fat weight, Muscle pH, Corpus luteum number, Backfat at first rib, Drip loss, Meat color-L, Off-flavor score, Loin muscle area, External fat on loin, Meat color L*, External fat on ham, Side fat thickness, Average daily gain, Melanoma susceptibility, Average backfat thickness, Neck weight, Abdominal f…
Yorkshire	9	49791	2.03504	1.11681e-09	UMAD1	ENSSSCG00000036169	Drug-induced Stevens-Johnson syndrome or toxic epidermal necrolysis (SJS/TEN), Smooth-surface caries, Insulin-like growth factors, Obesity-related traits, Metabolite levels, Cleft lip with or without cleft palate x maternal periconceptional vitamin use interaction (parent of origin effect), Melanoma, Lactosyl-N-palmitoyl-sphingosine (d18:1/16:0) levels in elite athletes, Alzheimer's disease, Hip …	backfat above muscle dorsi, Backfat at mid-back, Muscle moisture percentage, Meat color a*, Leaf fat weight, Muscle pH, Corpus luteum number, Backfat at first rib, Drip loss, Meat color-L, Off-flavor score, Loin muscle area, External fat on loin, Meat color L*, External fat on ham, Side fat thickness, Average daily gain, Melanoma susceptibility, Average backfat thickness, Neck weight, Abdominal f…
Yorkshire	9	49792	2.05224	6.71732e-10	UMAD1	ENSSSCG00000036169	Drug-induced Stevens-Johnson syndrome or toxic epidermal necrolysis (SJS/TEN), Smooth-surface caries, Insulin-like growth factors, Obesity-related traits, Metabolite levels, Cleft lip with or without cleft palate x maternal periconceptional vitamin use interaction (parent of origin effect), Melanoma, Lactosyl-N-palmitoyl-sphingosine (d18:1/16:0) levels in elite athletes, Alzheimer's disease, Hip …	backfat above muscle dorsi, Backfat at mid-back, Muscle moisture percentage, Meat color a*, Leaf fat weight, Muscle pH, Corpus luteum number, Backfat at first rib, Drip loss, Meat color-L, Off-flavor score, Loin muscle area, External fat on loin, Meat color L*, External fat on ham, Side fat thickness, Average daily gain, Melanoma susceptibility, Average backfat thickness, Neck weight, Abdominal f…
Yorkshire	9	49794	-1.6798	0.000198444	UMAD1	ENSSSCG00000036169	Drug-induced Stevens-Johnson syndrome or toxic epidermal necrolysis (SJS/TEN), Smooth-surface caries, Insulin-like growth factors, Obesity-related traits, Metabolite levels, Cleft lip with or without cleft palate x maternal periconceptional vitamin use interaction (parent of origin effect), Melanoma, Lactosyl-N-palmitoyl-sphingosine (d18:1/16:0) levels in elite athletes, Alzheimer's disease, Hip …	backfat above muscle dorsi, Backfat at mid-back, Muscle moisture percentage, Meat color a*, Leaf fat weight, Muscle pH, Corpus luteum number, Backfat at first rib, Drip loss, Meat color-L, Off-flavor score, Loin muscle area, External fat on loin, Meat color L*, External fat on ham, Side fat thickness, Average daily gain, Melanoma susceptibility, Average backfat thickness, Neck weight, Abdominal f…
Yorkshire	9	49791	2.03504	1.11681e-09	GLCCI1	ENSSSCG00000015345	Eosinophil counts, Basophil percentage of white cells, Basophil count, Household income, Household income (MTAG), Intelligence, Neutrophil percentage of white cells, Cognitive performance (MTAG), Intelligence (MTAG), Weight, Macular thickness, Appendicular lean mass, Rotator cuff injury, Moderate or severe diarrhoea in darapladib-treated cardiovascular disease (time to event), Granulocyte percent…	backfat above muscle dorsi, Backfat at mid-back, Muscle moisture percentage, Meat color a*, Leaf fat weight, Muscle pH, Corpus luteum number, Backfat at first rib, Drip loss, Meat color-L, Off-flavor score, Loin muscle area, External fat on loin, Meat color L*, External fat on ham, Side fat thickness, Average daily gain, Melanoma susceptibility, Average backfat thickness, Neck weight, Abdominal f…
Yorkshire	9	49792	2.05224	6.71732e-10	GLCCI1	ENSSSCG00000015345	Eosinophil counts, Basophil percentage of white cells, Basophil count, Household income, Household income (MTAG), Intelligence, Neutrophil percentage of white cells, Cognitive performance (MTAG), Intelligence (MTAG), Weight, Macular thickness, Appendicular lean mass, Rotator cuff injury, Moderate or severe diarrhoea in darapladib-treated cardiovascular disease (time to event), Granulocyte percent…	backfat above muscle dorsi, Backfat at mid-back, Muscle moisture percentage, Meat color a*, Leaf fat weight, Muscle pH, Corpus luteum number, Backfat at first rib, Drip loss, Meat color-L, Off-flavor score, Loin muscle area, External fat on loin, Meat color L*, External fat on ham, Side fat thickness, Average daily gain, Melanoma susceptibility, Average backfat thickness, Neck weight, Abdominal f…
Yorkshire	9	49794	-1.6798	0.000198444	GLCCI1	ENSSSCG00000015345	Eosinophil counts, Basophil percentage of white cells, Basophil count, Household income, Household income (MTAG), Intelligence, Neutrophil count, Neutrophil percentage of white cells, Cognitive performance (MTAG), Macular thickness, Appendicular lean mass, Moderate or severe diarrhoea in darapladib-treated cardiovascular disease (time to event), Granulocyte percentage of myeloid white cells, Gran…	backfat above muscle dorsi, Backfat at mid-back, Muscle moisture percentage, Meat color a*, Leaf fat weight, Muscle pH, Corpus luteum number, Backfat at first rib, Drip loss, Meat color-L, Off-flavor score, Loin muscle area, External fat on loin, Meat color L*, External fat on ham, Side fat thickness, Average daily gain, Melanoma susceptibility, Average backfat thickness, Neck weight, Abdominal f…
Yorkshire	9	49880	-1.08064	0.00130955	DGKB	ENSSSCG00000015355	Response to treatment for acute lymphoblastic leukemia, Metabolite levels, PR interval in Tripanosoma cruzi seropositivity, Type 2 diabetes, Verbal declarative memory, Waist circumference adjusted for body mass index, Adolescent idiopathic scoliosis, Waist-hip ratio, Waist-to-hip ratio adjusted for BMI, Body mass index, PR interval, Nicotine dependence symptom count, Blood sugar levels, Age at lo…	backfat above muscle dorsi, Backfat at mid-back, Muscle moisture percentage, Meat color a*, Leaf fat weight, Muscle pH, Corpus luteum number, Backfat at first rib, Drip loss, Meat color-L, Off-flavor score, Loin muscle area, External fat on loin, Meat color L*, External fat on ham, Side fat thickness, Average daily gain, Melanoma susceptibility, Average backfat thickness, Carcass length, Protein …
Yorkshire	9	47485	0.983278	0.0464942	PAK1	ENSSSCG00000014878	Orofacial clefts, Beta-hydroxyisovalerate levels in elite athletes, Post bronchodilator FEV1/FVC ratio, Protein quantitative trait loci (liver), Height	Empty body protein content, Days to 105 kg, Estimated carcass lean content, Drip loss, Carcass weight (hot), tenderness score, Ham weight, Carcass temperature, Fat weight (total), Empty body lipid content, Backfat at last rib, Average daily gain, Muscle pH, Body weight, Lean meat percentage, Shear force, Meat color a*, Meat color L*, Stearic acid content, Cooking loss, Palmitic acid to myristic a…
Yorkshire	9	47485	0.983278	0.0464942	CLNS1A	ENSSSCG00000014881	Weight loss (gastric bypass surgery), Platelet distribution width, COVID-19 (covid vs negative), COVID-19	Empty body protein content, Days to 105 kg, Estimated carcass lean content, Drip loss, Carcass weight (hot), tenderness score, Ham weight, Carcass temperature, Fat weight (total), Empty body lipid content, Backfat at last rib, Average daily gain, Muscle pH, Body weight, Lean meat percentage, Shear force, Meat color a*, Meat color L*, Stearic acid content, Cooking loss, Palmitic acid to myristic a…
Yorkshire	9	47485	0.983278	0.0464942	AQP11	ENSSSCG00000014880		Empty body protein content, Days to 105 kg, Estimated carcass lean content, Drip loss, Carcass weight (hot), tenderness score, Ham weight, Carcass temperature, Fat weight (total), Empty body lipid content, Backfat at last rib, Average daily gain, Muscle pH, Body weight, Lean meat percentage, Shear force, Meat color a*, Meat color L*, Stearic acid content, Cooking loss, Palmitic acid to myristic a…
Yorkshire	9	47485	0.983278	0.0464942	RSF1	ENSSSCG00000014882	Mean platelet volume, Sex hormone-binding globulin levels adjusted for BMI, Left-handedness, Sex hormone-binding globulin levels, Platelet count, Menarche (age at onset)	Empty body protein content, Days to 105 kg, Estimated carcass lean content, Drip loss, Carcass weight (hot), tenderness score, Ham weight, Carcass temperature, Fat weight (total), Empty body lipid content, Backfat at last rib, Average daily gain, Muscle pH, Body weight, Lean meat percentage, Shear force, Meat color a*, Meat color L*, Stearic acid content, Cooking loss, Palmitic acid to myristic a…
Yorkshire	9	48396	1.65191	2.73759e-17	DLG2	ENSSSCG00000014904	Protein quantitative trait loci, Wilms tumor, Parkinson's disease, Height, Hip geometry, Obesity-related traits, Phospholipid levels (plasma), Chronic periodontitis, Metabolite levels, Chronic obstructive pulmonary disease, Urate levels in overweight individuals, Trunk fat mass, QRS duration in Tripanosoma cruzi seropositivity, Body mass index, Migraine without aura, Schizophrenia, Putamen volume…	Shear force, tenderness score, backfat above muscle dorsi, Backfat at mid-back, Muscle moisture percentage, Meat color a*, Belly fat area, Average backfat thickness, Body weight, Average daily gain, Time spent feeding, Ear erectness, Nonfunctional nipples, Linolenic acid content, Ham weight, Myristic acid content, Leptin level, Triglyceride level, Meat color L*, Time spent rooting
Yorkshire	9	48480	-0.714732	0.0840241	CTSC	ENSSSCG00000014924	Basophil percentage of white cells, Serum levels of protein CTSC, Urinary albumin-to-creatinine ratio in diabetes, Blood protein levels, Treatment or medication use - elleste duet conti tablet (UKB data field 20003_1141156644), Neurological blood protein biomarker levels, Eosinophil counts, Hair color, Monocyte count	Shear force, tenderness score, backfat above muscle dorsi, Backfat at mid-back, Muscle moisture percentage, Meat color a*, Belly fat area, Average backfat thickness, Body weight, Average daily gain, Time spent feeding, Ear erectness, Nonfunctional nipples, Linolenic acid content, Ham weight, Myristic acid content, Leptin level, Meat color L*, Time spent rooting
Yorkshire	10	5651	1.18818	0.023525		ENSSSCG00000043664		Average daily gain, Shear force, Meat color a*, Meat color b*, Shoulder subcutaneous fat thickness, Marbling, Palmitic acid content, Vertebra number, Lumbar vertebra number, Corpus luteum number, Semimembranosus angle, Dressing percentage, Body weight, External fat on loin, Muscle conductivity, Backfat at mid-back, Percentage type IIa fibers, Teat number, Osteochondrosis score, Carcass weight (co…
Yorkshire	10	6055	1.50594	1.16921e-09		ENSSSCG00000040615		Shear force, Meat color a*, Meat color b*, Shoulder subcutaneous fat thickness, Backfat at mid-back, Osteochondrosis score, Vertebra number, Corpus luteum number, Semimembranosus angle, Percentage type IIa fibers, Teat number, Backfat at last rib, Musculus semitendinosus (ST) weight, Cortisol level, Plasma FSH concentration, Marbling, Musculus semimembranosus et adductor (SMA) weight, Ham fat thi…
Yorkshire	10	6187	-0.855152	0.0799314		ENSSSCG00000011121		Shear force, Meat color a*, Meat color b*, Shoulder subcutaneous fat thickness, Backfat at mid-back, Osteochondrosis score, Vertebra number, Corpus luteum number, Semimembranosus angle, Cortisol level, Teat number, Ham fat thickness, Hematocrit, Cholesterol level in meat, Aspartate aminotransferase activity, Chest circumference, Marbling, Lumbar vertebra number, Creatinine level
Yorkshire	10	5108	1.40539	0.000967573	MAP1LC3C	ENSSSCG00000034838		Head weight, Body weight, Loin and neck meat weight, Carcass weight (cold), Ham weight, Number of capillaries per type IIa fiber, Average daily gain, Change in interferon-gamma level, Interleukin-10 level, Shear force, Meat color a*, Meat color b*, Shoulder subcutaneous fat thickness, Percentage type IIa fibers, Backfat at mid-back, Number of capillaries per muscle fiber, Marbling, Palmitic acid …
Yorkshire	10	5108	1.40539	0.000967573	PLD5	ENSSSCG00000021132	IgG glycosylation, Coronary artery calcification, Metabolite levels, Response to cytadine analogues (cytosine arabinoside), Trauma exposure in major depressive disorder-negative individuals, Gut microbiota (bacterial taxa, rank normal transformation method), Spherical equivalent or myopia (age of diagnosis), 2-hydroxyglutarate levels in elite athletes, Prevotella sp002933775 abundance in stool, F…	Head weight, Body weight, Loin and neck meat weight, Carcass weight (cold), Ham weight, Number of capillaries per type IIa fiber, Average daily gain, Change in interferon-gamma level, Interleukin-10 level, Shear force, Meat color a*, Meat color b*, Shoulder subcutaneous fat thickness, Percentage type IIa fibers, Backfat at mid-back, Number of capillaries per muscle fiber, Marbling, Palmitic acid …
Yorkshire	11	8256	-1.31357	5.83926e-05		ENSSSCG00000046834		Lauric acid content, Oleic acid content, Monounsaturated fatty acid content, Loin muscle area, Meat color b*, Number of ribs, Belly weight, Lysozyme level, Teat number, Nonfunctional nipples, Mean corpuscular hemoglobin concentration
Yorkshire	11	6653	1.95838	0.0718728		ENSSSCG00000043719		Backfat weight, Percentage of backfat and leaf fat in carcass, Carcass length, Teat number, Mean corpuscular hemoglobin content, Segmented neutrophil number, Monocyte number, Percentage type IIb fibers, Percentage type IIa fibers, Ear area, Ear erectness, Backfat thickness between 3rd and 4th rib, Loin muscle area, Backfat at last rib, Lymphocyte number, Backfat at tenth rib, Muscle conductivity,…
Yorkshire	11	6565	-1.37471	0.0121498	U4	ENSSSCG00000045131		Backfat weight, Percentage of backfat and leaf fat in carcass, Carcass length, Teat number, Mean corpuscular hemoglobin content, Segmented neutrophil number, Monocyte number, Percentage type IIb fibers, Percentage type IIa fibers, Ear area, Ear erectness, Backfat thickness between 3rd and 4th rib, Loin muscle area, Backfat at last rib, Lymphocyte number, Backfat at tenth rib, Muscle conductivity,…
Yorkshire	11	7446	-1.47194	0.0405888		ENSSSCG00000045771		Teat number, Lauric acid content, Oleic acid content, Monounsaturated fatty acid content, Loin and neck meat weight, Mean corpuscular hemoglobin concentration, Loin muscle area, Time spent drinking, Body temperature, Eosinophil number, Body weight, Percentage angular fibers, Meat color score, Backfat at last rib, Percentage type I fibers, Backfat at mid-back, Nonfunctional nipples, Haptoglobin co…
Yorkshire	11	7582	2.11066	0.040734		ENSSSCG00000044970		Lauric acid content, Oleic acid content, Monounsaturated fatty acid content, Backfat at mid-back, Mean corpuscular hemoglobin concentration, Meat color b*, Time spent drinking, Eosinophil number, Body weight, Percentage angular fibers, Meat color score, Drip loss, Percentage type I fibers, Interferon-gamma level, Haptoglobin concentration, Lean meat percentage, Loin muscle area, Average backfat t…
Yorkshire	11	8174	-3.02663	1.01924e-08		ENSSSCG00000043215		Lauric acid content, Oleic acid content, Monounsaturated fatty acid content, Loin muscle area, Meat color b*, Drip loss, Lean meat percentage, Muscle pH decline, Muscle fat content, Muscle moisture percentage, Empty body lipid content, Backfat at last rib, Nonfunctional nipples, Number of ribs, Meat color score, Belly weight, Mean corpuscular hemoglobin concentration, Lysozyme level, Backfat at t…
Yorkshire	11	6565	-1.37471	0.0121498	NBEA	ENSSSCG00000034348	HIV-1 control, Migraine with aura, Metabolite levels, Response to antipsychotic treatment in schizophrenia, Nicotine dependence symptom count, Externalizing behaviour (multivariate analysis), Lobe attachment (rater-scored or self-reported), Tonsillectomy, Obstructive sleep apnea trait (apnea hypopnea index), Peripheral arterial disease (traffic-related air pollution interaction), Non-muscle-invas…	Backfat weight, Percentage of backfat and leaf fat in carcass, Carcass length, Teat number, Mean corpuscular hemoglobin content, Segmented neutrophil number, Monocyte number, Percentage type IIb fibers, Percentage type IIa fibers, Ear area, Ear erectness, Backfat thickness between 3rd and 4th rib, Loin muscle area, Backfat at last rib, Lymphocyte number, Backfat at tenth rib, Muscle conductivity,…
Yorkshire	11	7682	-1.38258	0.00441168	GPC5	ENSSSCG00000031946	Adverse response to chemotherapy (neutropenia/leucopenia) (all antimicrotubule drugs), Nephrotic syndrome (acquired), Metabolite levels, Lung cancer, Multiple sclerosis, Obesity-related traits, HIV-1 viral setpoint, Waist circumference adjusted for body mass index, Blood protein levels, Protein quantitative trait loci, Endometriosis, Cervical cancer, Glypican-5 level in Chronic kidney disease wit…	Lauric acid content, Oleic acid content, Monounsaturated fatty acid content, Backfat at mid-back, Mean corpuscular hemoglobin concentration, Meat color b*, Time spent drinking, Eosinophil number, Meat color score, Drip loss, Percentage type I fibers, Nonfunctional nipples, Lean meat percentage, Feed intake, Average backfat thickness, Backfat at last rib, Loin muscle area, Average daily gain, Doub…
Yorkshire	11	8174	-3.02663	1.01924e-08	FAM155A	ENSSSCG00000040130	Metabolite levels (Pyroglutamine), Reading and spelling, Depression (quantitative trait), Height, Carboplatin disposition in epthelial ovarian cancer, Borderline personality disorder, Neurocognitive impairment in HIV-1 infection (dichotomous), Severe malaria (adjusted for sickle cell variant rs334), Severe malaria, Familial squamous cell lung carcinoma, Erosive tooth wear (severe vs non-severe), …	Lauric acid content, Oleic acid content, Monounsaturated fatty acid content, Loin muscle area, Meat color b*, Drip loss, Lean meat percentage, Muscle pH decline, Muscle fat content, Muscle moisture percentage, Empty body lipid content, Backfat at last rib, Nonfunctional nipples, Number of ribs, Meat color score, Belly weight, Mean corpuscular hemoglobin concentration, Lysozyme level, Backfat at t…
Yorkshire	11	8256	-1.31357	5.83926e-05	ARHGEF7	ENSSSCG00000009551	Bilirubin levels, Reaction time, Skin aging measurement, Choroid plexus volume, Weight, Body mass index, Insomnia, Severe COVID-19 infection, Height, Macular thickness	Lauric acid content, Oleic acid content, Monounsaturated fatty acid content, Loin muscle area, Meat color b*, Number of ribs, Belly weight, Lysozyme level, Teat number, Nonfunctional nipples, Mean corpuscular hemoglobin concentration
Yorkshire	12	9356	1.85662	1.66899e-09		ENSSSCG00000019619		Actinobacillus pleuropneumoniae susceptibility, Teat number, Triglyceride level, Muscle moisture percentage, Ham fat thickness, Diameter of type I muscle fibers, Total muscle fiber number, Loin muscle area, Muscle pH, Drip loss, Body weight, Muscle conductivity, Loin muscle depth, Loin weight, Number of muscle fibers per unit area, Interleukin-10 level, Stearic acid content, Unsaturated fatty aci…
Yorkshire	12	9543	-0.789299	0.0149369	RAI1	ENSSSCG00000038164	Reaction time, Hematocrit, Caffeine consumption from coffee, General cognitive ability, Concentration of large HDL particles, Triglycerides to total lipids ratio in large HDL, Glycated hemoglobin levels, Waist-to-hip ratio adjusted for BMI, Hip index, Free cholesterol levels in large HDL, Total lipid levels in large HDL, Cholesteryl esters to total lipids ratio in large HDL, Cholesterol levels in…	Teat number, Triglyceride level, Body weight, Heart weight, Creatinine level, Carcass weight (hot), Capric acid content, Stearic acid content, Linolenic acid content, Unsaturated fatty acid content, Mean corpuscular hemoglobin content, Percentage type IIb fibers, Adipocyte diameter, Ham weight, Loin muscle area, Marbling, Meat color chroma, Loin fat percentage, Monounsaturated fatty acid content,…
Yorkshire	12	9543	-0.789299	0.0149369		ENSSSCG00000018055		Teat number, Triglyceride level, Body weight, Heart weight, Creatinine level, Carcass weight (hot), Capric acid content, Stearic acid content, Linolenic acid content, Unsaturated fatty acid content, Mean corpuscular hemoglobin content, Percentage type IIb fibers, Adipocyte diameter, Ham weight, Loin muscle area, Marbling, Meat color chroma, Loin fat percentage, Monounsaturated fatty acid content,…
Yorkshire	12	9543	-0.789299	0.0149369	MED9	ENSSSCG00000018053	Morningness, Two-hour glucose, Birth weight, Total testosterone levels	Teat number, Triglyceride level, Body weight, Heart weight, Creatinine level, Carcass weight (hot), Capric acid content, Stearic acid content, Linolenic acid content, Unsaturated fatty acid content, Mean corpuscular hemoglobin content, Percentage type IIb fibers, Adipocyte diameter, Ham weight, Loin muscle area, Marbling, Meat color chroma, Loin fat percentage, Monounsaturated fatty acid content,…
Yorkshire	12	9543	-0.789299	0.0149369	RASD1	ENSSSCG00000034044	Morning person, Chronotype, Insomnia, Morning vs. evening chronotype	Teat number, Triglyceride level, Body weight, Heart weight, Creatinine level, Carcass weight (hot), Capric acid content, Stearic acid content, Linolenic acid content, Unsaturated fatty acid content, Mean corpuscular hemoglobin content, Percentage type IIb fibers, Adipocyte diameter, Ham weight, Loin muscle area, Marbling, Meat color chroma, Loin fat percentage, Monounsaturated fatty acid content,…
Yorkshire	12	8556	-0.895927	0.0389074	HEXIM1	ENSSSCG00000017336	Asthma (childhood onset)	Backfat at mid-back, Backfat at last rib, Interleukin-10 level, Toll-like receptor 9 level, Vertebra number, Actinobacillus pleuropneumoniae susceptibility, Linolenic acid content, Carcass length, Triglyceride level, HDL cholesterol, Cholesterol level, Muscle moisture percentage, Lean meat percentage, Thoracic vertebra number, Teat number, Body weight, Loin fat percentage, Meat color score, Leaf …
Yorkshire	12	8556	-0.895927	0.0389074	DCAKD	ENSSSCG00000017340		Backfat at mid-back, Backfat at last rib, Interleukin-10 level, Toll-like receptor 9 level, Vertebra number, Actinobacillus pleuropneumoniae susceptibility, Linolenic acid content, Carcass length, Triglyceride level, HDL cholesterol, Cholesterol level, Muscle moisture percentage, Lean meat percentage, Thoracic vertebra number, Teat number, Body weight, Loin fat percentage, Meat color score, Leaf …
Yorkshire	12	8556	-0.895927	0.0389074	ACBD4	ENSSSCG00000017337	Economic and political preferences, Height, Insomnia, Hip circumference adjusted for BMI	Backfat at mid-back, Backfat at last rib, Interleukin-10 level, Toll-like receptor 9 level, Vertebra number, Actinobacillus pleuropneumoniae susceptibility, Linolenic acid content, Carcass length, Triglyceride level, HDL cholesterol, Cholesterol level, Muscle moisture percentage, Lean meat percentage, Thoracic vertebra number, Teat number, Body weight, Loin fat percentage, Meat color score, Leaf …
Yorkshire	12	8556	-0.895927	0.0389074	PLCD3	ENSSSCG00000017338	Systolic blood pressure, Hypertension, Pulse pressure, Educational attainment (years of education), Triglyceride levels, Appendicular lean mass, Hip index	Backfat at mid-back, Backfat at last rib, Interleukin-10 level, Toll-like receptor 9 level, Vertebra number, Actinobacillus pleuropneumoniae susceptibility, Linolenic acid content, Carcass length, Triglyceride level, HDL cholesterol, Cholesterol level, Muscle moisture percentage, Lean meat percentage, Thoracic vertebra number, Teat number, Body weight, Loin fat percentage, Meat color score, Leaf …
Yorkshire	12	8556	-0.895927	0.0389074	NMT1	ENSSSCG00000017339	White matter hyperintensity volume, White matter microstructure (axial diusivities), Enterococcus B abundance in stool, Walking pace, IDP dMRI ProbtrackX MD fmi, IDP dMRI ProbtrackX L3 fmi, Multisite chronic pain, Heel bone mineral density, Educational attainment (MTAG), Diastolic blood pressure, White matter hyperintensity burden, Blood glucose levels, Chronotype, Periventricular white matter hy…	Backfat at mid-back, Backfat at last rib, Interleukin-10 level, Toll-like receptor 9 level, Vertebra number, Actinobacillus pleuropneumoniae susceptibility, Linolenic acid content, Carcass length, Triglyceride level, HDL cholesterol, Cholesterol level, Muscle moisture percentage, Lean meat percentage, Thoracic vertebra number, Teat number, Body weight, Loin fat percentage, Meat color score, Leaf …
Yorkshire	12	8556	-0.895927	0.0389074	KIF18B	ENSSSCG00000017342	Subcortical volume (MOSTest), Endometriosis or migraine	Backfat at mid-back, Backfat at last rib, Interleukin-10 level, Toll-like receptor 9 level, Vertebra number, Actinobacillus pleuropneumoniae susceptibility, Linolenic acid content, Carcass length, Triglyceride level, HDL cholesterol, Cholesterol level, Muscle moisture percentage, Lean meat percentage, Thoracic vertebra number, Teat number, Body weight, Loin fat percentage, Meat color score, Leaf …
Yorkshire	12	8556	-0.895927	0.0389074	GFAP	ENSSSCG00000017343	Cognitive function, Node-level brain connectivity (multivariate analysis), High density lipoprotein cholesterol levels, White matter microstructure (mean diusivities)	Backfat at mid-back, Backfat at last rib, Interleukin-10 level, Toll-like receptor 9 level, Vertebra number, Actinobacillus pleuropneumoniae susceptibility, Linolenic acid content, Carcass length, Triglyceride level, HDL cholesterol, Cholesterol level, Muscle moisture percentage, Lean meat percentage, Thoracic vertebra number, Teat number, Body weight, Loin fat percentage, Meat color score, Leaf …
Yorkshire	12	9356	1.85662	1.66899e-09	POLR2A	ENSSSCG00000028278	Protein quantitative trait loci, Endometriosis or migraine, Testosterone levels, Mean platelet volume, Parkinson's disease progression (cognitive), Appendicular lean mass, Metastasis in stage I-III microsatellite instability low/stable colorectal cancer (time to event), Heel bone mineral density, Non-glioblastoma glioma, Whole brain restricted isotropic diffusion (multivariate analysis), Mean cor…	Actinobacillus pleuropneumoniae susceptibility, Teat number, Triglyceride level, Muscle moisture percentage, Ham fat thickness, Diameter of type I muscle fibers, Total muscle fiber number, Loin muscle area, Muscle pH, Drip loss, Body weight, Muscle conductivity, Loin muscle depth, Loin weight, Number of muscle fibers per unit area, Interleukin-10 level, Stearic acid content, Unsaturated fatty aci…
Yorkshire	12	9356	1.85662	1.66899e-09	EIF4A1	ENSSSCG00000017957	Albumin levels	Actinobacillus pleuropneumoniae susceptibility, Teat number, Triglyceride level, Muscle moisture percentage, Ham fat thickness, Diameter of type I muscle fibers, Total muscle fiber number, Loin muscle area, Muscle pH, Drip loss, Body weight, Muscle conductivity, Loin muscle depth, Loin weight, Number of muscle fibers per unit area, Interleukin-10 level, Stearic acid content, Unsaturated fatty aci…
Yorkshire	12	9356	1.85662	1.66899e-09	CD68	ENSSSCG00000017956	Cortical thickness, Low testosterone levels, Metabolic syndrome, Post bronchodilator FEV1/FVC ratio, IgA levels, Protein quantitative trait loci (liver), Ascending aorta diameter, Macrosialin levels, Vertex-wise cortical thickness, Ascending thoracic aortic diameter	Actinobacillus pleuropneumoniae susceptibility, Teat number, Triglyceride level, Muscle moisture percentage, Ham fat thickness, Diameter of type I muscle fibers, Total muscle fiber number, Loin muscle area, Muscle pH, Drip loss, Body weight, Muscle conductivity, Loin muscle depth, Loin weight, Number of muscle fibers per unit area, Interleukin-10 level, Stearic acid content, Unsaturated fatty aci…
Yorkshire	12	9356	1.85662	1.66899e-09	MPDU1	ENSSSCG00000017955	IgA nephropathy, Hormone measurements, Bioavailable testosterone levels, Sex hormone-binding globulin levels adjusted for BMI, Serum alkaline phosphatase levels, Brain morphology (MOSTest), Insulin-like growth factor 1 levels, Glycated hemoglobin levels, Diastolic blood pressure, Hemoglobin levels	Actinobacillus pleuropneumoniae susceptibility, Teat number, Triglyceride level, Muscle moisture percentage, Ham fat thickness, Diameter of type I muscle fibers, Total muscle fiber number, Loin muscle area, Muscle pH, Drip loss, Body weight, Muscle conductivity, Loin muscle depth, Loin weight, Number of muscle fibers per unit area, Interleukin-10 level, Stearic acid content, Unsaturated fatty aci…
Yorkshire	12	9356	1.85662	1.66899e-09	FXR2	ENSSSCG00000017953	IgM levels, Red cell distribution width, Educational attainment, Diamine acetyltransferase 2 levels, Monocyte count	Actinobacillus pleuropneumoniae susceptibility, Teat number, Triglyceride level, Muscle moisture percentage, Ham fat thickness, Diameter of type I muscle fibers, Total muscle fiber number, Loin muscle area, Muscle pH, Drip loss, Body weight, Muscle conductivity, Loin muscle depth, Loin weight, Number of muscle fibers per unit area, Interleukin-10 level, Stearic acid content, Unsaturated fatty aci…
Yorkshire	12	9356	1.85662	1.66899e-09	ATP1B2	ENSSSCG00000017951	Esophageal squamous cell carcinoma, Androgen levels, Snoring, Waist circumference adjusted for body mass index, Sodium/potassium-transporting ATPase subunit beta-2 levels (ATP1B2.7218.87.3), Highest math class taken, Platelet count, Free testosterone levels, Low-density lipoprotein levels (MTAG)	Actinobacillus pleuropneumoniae susceptibility, Teat number, Triglyceride level, Muscle moisture percentage, Ham fat thickness, Diameter of type I muscle fibers, Total muscle fiber number, Loin muscle area, Muscle pH, Drip loss, Body weight, Muscle conductivity, Loin muscle depth, Loin weight, Number of muscle fibers per unit area, Interleukin-10 level, Stearic acid content, Unsaturated fatty aci…
Yorkshire	12	9356	1.85662	1.66899e-09	TP53	ENSSSCG00000017950	Basal cell carcinoma, Sporadic neuroblastoma, Migraine without aura and/or diastolic blood pressure, Migraine without aura and/or pulse pressure, Cutaneous malignant melanoma, Glioma, Glioblastoma, Invasive breast cancer, Breast cancer (estrogen-receptor negative, progesterone-receptor negative, and human epidermal growth factor-receptor negative), Total cholesterol levels, Mean corpuscular volum…	Actinobacillus pleuropneumoniae susceptibility, Teat number, Triglyceride level, Muscle moisture percentage, Ham fat thickness, Diameter of type I muscle fibers, Total muscle fiber number, Loin muscle area, Muscle pH, Drip loss, Body weight, Muscle conductivity, Loin muscle depth, Loin weight, Number of muscle fibers per unit area, Interleukin-10 level, Stearic acid content, Unsaturated fatty aci…
Yorkshire	12	9356	1.85662	1.66899e-09	WRAP53	ENSSSCG00000017949	Alcohol consumption, Cognitive function, R-6-hydroxywarfarin levels	Actinobacillus pleuropneumoniae susceptibility, Teat number, Triglyceride level, Muscle moisture percentage, Ham fat thickness, Diameter of type I muscle fibers, Total muscle fiber number, Loin muscle area, Muscle pH, Drip loss, Body weight, Muscle conductivity, Loin muscle depth, Loin weight, Number of muscle fibers per unit area, Interleukin-10 level, Stearic acid content, Unsaturated fatty aci…
Yorkshire	13	9744	1.41084	1.50326e-07	U6	ENSSSCG00000040596		Average daily gain, Actinobacillus pleuropneumoniae susceptibility, Nonfunctional nipples, LDL cholesterol, Lactate dehydrogenase level, Linoleic acid content, Arachidic acid content, Shear force, Meat color a*, Muscle moisture percentage, Palmitoleic acid content, Corpus luteum number, Intestinal fat weight, Red blood cell count, Hematocrit, Triglyceride level, Basophil number, Subcutanous fat a…
Yorkshire	13	10060	1.125	0.0518917		ENSSSCG00000042928		Average daily gain, Actinobacillus pleuropneumoniae susceptibility, Nonfunctional nipples, Triglyceride level, Linoleic acid content, Polyunsaturated fatty acid content, Meat color a*, Corpus luteum number, Capric acid content, Vertebra number, Carcass temperature, Embryo weight, Spleen weight, Red blood cell count, Hematocrit, Arachidic acid content, Mean corpuscular hemoglobin content, Sodium l…
Yorkshire	13	13225	-1.40633	1.67213e-05	ZNF385D	ENSSSCG00000011208	Partial epilepsies, Palmitic acid (16:0) levels, IgG glycosylation, Attention deficit hyperactivity disorder, Bipolar disorder, HIV-1 viral setpoint, Waist-to-hip circumference ratio (recreational physical activity interaction), Airway wall thickness, Gut microbiome composition (summer and winter), Gut microbiome composition (summer), Acute graft versus host disease in bone marrow transplantation…	Backfat at tenth rib, Average daily gain, Corpus luteum number, Average backfat thickness, Myofibril fragmentation index, Lean meat percentage, Ear weight, Actinobacillus pleuropneumoniae susceptibility, Salmonella count in liver and spleen, Salmonella count in liver, Meat color-b, Time spent socializing, Nonfunctional nipples, Muscle pH, Body temperature, Sarcocystis miescheriana IgM levels, Sal…
Yorkshire	13	13225	-1.40633	1.67213e-05		ENSSSCG00000049591		Backfat at tenth rib, Average daily gain, Corpus luteum number, Average backfat thickness, Myofibril fragmentation index, Lean meat percentage, Ear weight, Actinobacillus pleuropneumoniae susceptibility, Salmonella count in liver and spleen, Salmonella count in liver, Meat color-b, Time spent socializing, Nonfunctional nipples, Muscle pH, Body temperature, Sarcocystis miescheriana IgM levels, Sal…
Yorkshire	13	9986	1.20335	0.096332	THRB	ENSSSCG00000036033	Mean corpuscular hemoglobin, Mean corpuscular volume, Metabolite levels, Red blood cell traits, Systolic blood pressure in sickle cell anemia, Triglycerides, Height, Asthma, Carotid intima media thickness x smoking interaction, Intelligence, Gut microbiota (bacterial taxa, rank normal transformation method), Myopia (age of diagnosis), Red blood cell count, Spherical equivalent or myopia (age of d…	Average daily gain, Corpus luteum number, Average backfat thickness, Myofibril fragmentation index, Muscle pH, Ear weight, Salmonella count in spleen, Salmonella count in liver and spleen, Salmonella count in liver, Meat color-b, Backfat at tenth rib, Nonfunctional nipples, Time spent socializing, Body temperature, Lean meat percentage, Sarcocystis miescheriana IgM levels, LDL cholesterol, Actino…
Yorkshire	13	10745	-1.27936	5.54562e-06	RBMS3	ENSSSCG00000036381	Alzheimer's disease, Smooth-surface caries, Bone mineral density, Metabolite levels, Late-onset Alzheimer's disease, Central corneal thickness, Chronic obstructive pulmonary disease, Lung function (FEV1/FVC), Gut microbiota (bacterial taxa, hurdle binary method), Dental caries (decayed and filled deciduous tooth surfaces), Basal ganglia growth, Type 2 diabetes, Corneal resistance factor (MTAG), P…	Average daily gain, Corpus luteum number, Average backfat thickness, Myofibril fragmentation index, Muscle pH, Ear weight, Salmonella count in spleen, Salmonella count in liver and spleen, Salmonella count in liver, Meat color-b, Backfat at tenth rib, Nonfunctional nipples, Time spent socializing, Body temperature, Lean meat percentage, Sarcocystis miescheriana IgM levels, LDL cholesterol, Actino…
Yorkshire	13	10745	-1.27936	5.54562e-06		ENSSSCG00000047248		Average daily gain, Corpus luteum number, Average backfat thickness, Myofibril fragmentation index, Muscle pH, Ear weight, Salmonella count in spleen, Salmonella count in liver and spleen, Salmonella count in liver, Meat color-b, Backfat at tenth rib, Nonfunctional nipples, Time spent socializing, Body temperature, Lean meat percentage, Sarcocystis miescheriana IgM levels, LDL cholesterol, Actino…
Yorkshire	13	13049	1.25008	0.0260644	STAG1	ENSSSCG00000011652	Schizophrenia, Rheumatoid arthritis, Height, Autism spectrum disorder or schizophrenia, Neuroticism, Feeling nervous, Neurociticism, Worry too long after an embarrassing experience, Intelligence, Schizophrenia (MTAG), Body mass index, Feeling worry, Type 2 diabetes, Central corneal thickness, Cognitive ability, years of educational attainment or schizophrenia (pleiotropy), Myocardial infarction, …	Average daily gain, Actinobacillus pleuropneumoniae susceptibility, Nonfunctional nipples, Salmonella count in spleen, LDL cholesterol, Triglyceride level, Loin muscle area, Arachidic acid content, Polyunsaturated fatty acid content, Shear force, Meat color a*, Gadoleic acid content, Loin fat percentage, Palmitoleic acid content, Lactate dehydrogenase level, Backfat weight, Muscle conductivity, L…
Yorkshire	13	13049	1.25008	0.0260644		ENSSSCG00000048157		Average daily gain, Actinobacillus pleuropneumoniae susceptibility, Nonfunctional nipples, Salmonella count in spleen, LDL cholesterol, Triglyceride level, Loin muscle area, Arachidic acid content, Polyunsaturated fatty acid content, Shear force, Meat color a*, Gadoleic acid content, Loin fat percentage, Palmitoleic acid content, Lactate dehydrogenase level, Backfat weight, Muscle conductivity, L…
Yorkshire	13	10629	-1.37354	0.0296053	COL8A1	ENSSSCG00000011973	Age-related macular degeneration, Lung function (FVC), Waist-to-hip ratio adjusted for BMI, FEV1, Palmitoyl-oleoyl-glycerol (16:0/18:1) [1] levels in elite athletes, Estimated glomerular filtration rate (creatinine), Waist circumference adjusted for body mass index, Protein quantitative trait loci (liver), Nonsyndromic cleft lip with cleft palate, Advanced age-related macular degeneration, Lung f…	Average daily gain, Actinobacillus pleuropneumoniae susceptibility, Triglyceride level, Arachidic acid content, Meat color a*, Vertebra number, Carcass temperature, Mean corpuscular hemoglobin content, Cholesterol level, Protein accretion rate, Feed conversion ratio, Melanoma susceptibility, Percentage type IIa fibers, subjective pork odor, Cortisol level, Corpus luteum number, Shoulder external …
Yorkshire	13	10629	-1.37354	0.0296053		ENSSSCG00000042054		Average daily gain, Actinobacillus pleuropneumoniae susceptibility, Triglyceride level, Arachidic acid content, Meat color a*, Vertebra number, Carcass temperature, Mean corpuscular hemoglobin content, Cholesterol level, Protein accretion rate, Feed conversion ratio, Melanoma susceptibility, Percentage type IIa fibers, subjective pork odor, Cortisol level, Corpus luteum number, Shoulder external …
Yorkshire	13	9883	3.05255	1.19953e-11	TNIK	ENSSSCG00000028905	Brain imaging in schizophrenia (dorsolateral prefrontal cortex interaction), LDL cholesterol, Hip circumference adjusted for BMI, Response to antipsychotic treatment in schizophrenia, Lymphocyte count, Frontotemporal dementia (age at onset), Reaction time, Brain morphology (MOSTest), Subcortical volume (MOSTest), Glutarate (pentanedioate) levels in elite athletes, Cortical surface area, Edge-leve…	Average daily gain, Actinobacillus pleuropneumoniae susceptibility, Nonfunctional nipples, LDL cholesterol, Lactate dehydrogenase level, Linoleic acid content, Arachidic acid content, Shear force, Meat color a*, Muscle moisture percentage, Palmitoleic acid content, Corpus luteum number, Subcutanous fat area, Loin muscle area, Vertebra number, Backfat at last rib, Triglyceride level, Carcass tempe…
Yorkshire	13	10060	1.125	0.0518917	EPHB3	ENSSSCG00000026516	Nicotine dependence symptom count	Average daily gain, Actinobacillus pleuropneumoniae susceptibility, Nonfunctional nipples, Triglyceride level, Linoleic acid content, Polyunsaturated fatty acid content, Meat color a*, Corpus luteum number, Capric acid content, Vertebra number, Carcass temperature, Embryo weight, Spleen weight, Red blood cell count, Hematocrit, Arachidic acid content, Mean corpuscular hemoglobin content, Sodium l…
Yorkshire	14	14993	1.87537	1.28632e-24	U6	ENSSSCG00000035023		Meat color-a, Average backfat thickness, Percentage type I fibers, Percentage type IIb fibers, Meat color-L, indole, laboratory, Daily feed intake, backfat above muscle dorsi, Front feet conformation, Hind feet conformation, C3c concentration, Haptoglobin concentration, Backfat at last rib, Linoleic acid content, Osteochondrosis score, Marbling, Meat color L*, Arachidonic acid content, Shear forc…
Yorkshire	14	15488	1.11767	0.0448615		ENSSSCG00000042031		Drip loss, Chronic pleuritis, Days to 90 kg
Yorkshire	14	13690	-1.78943	0.000122587	ssc-mir-9854	ENSSSCG00000047514		Meat color-a, Average backfat thickness, Percentage type I fibers, Percentage type IIb fibers, Meat color-L, indole, laboratory, Daily feed intake, backfat above muscle dorsi, Front feet conformation, Hind feet conformation, C3c concentration, Haptoglobin concentration, Backfat at last rib, Linoleic acid content, Osteochondrosis score, Marbling, CD4-negative, CD8-positive leukocyte percentage, Me…
Yorkshire	14	15440	-2.07251	1.1194e-05		ENSSSCG00000051319		Meat color-a, Average backfat thickness, Percentage type I fibers, Percentage type IIb fibers, Daily feed intake, backfat above muscle dorsi, Haptoglobin concentration, Stearic acid content, Linoleic acid content, Osteochondrosis score, Meat color L*, Arachidonic acid content, Shear force at first peak, Meat color-L, Body weight, Loin muscle area, Abdominal fat weight, C3c concentration, Leaf fat…
Yorkshire	14	14993	1.87537	1.28632e-24	TMEM132D	ENSSSCG00000038915	Heart rate, IgG glycosylation, Behavioural disinhibition (generation interaction), Illicit drug use, Schizophrenia (inflammation and infection response interaction), Diisocyanate-induced asthma, Anxiety disorder, Rate of cognitive decline in Alzheimer's disease, Sleep (1/2-day periodicity), Triglyceride levels, Ethylmalonate levels in elite athletes, Facial morphology (factor 19), Metabolite leve…	Meat color-a, Average backfat thickness, Percentage type I fibers, Percentage type IIb fibers, Meat color-L, indole, laboratory, Daily feed intake, backfat above muscle dorsi, Front feet conformation, Hind feet conformation, C3c concentration, Haptoglobin concentration, Backfat at last rib, Linoleic acid content, Osteochondrosis score, Marbling, Meat color L*, Arachidonic acid content, Shear forc…
Yorkshire	14	13475	0.977173	0.040734	LIPN	ENSSSCG00000031373	Lipase member N level in Chronic kidney disease with hypertension and no diabetes (8097_77), Lobe attachment (rater-scored or self-reported), Serum levels of protein LIPN, Blood protein levels, Lipase member N levels (LIPN.8097.77.3), Lipase member N levels	Meat color L*, Arachidonic acid content, Shear force, Shear force at first peak, Body weight, Capric acid content, Muscle pH, Saturated fatty acid content, Unsaturated fatty acid content, Meat color-b, Percentage type IIb fibers, Reflectance value, Thawing loss, Estimated carcass lean content, Loin muscle area, Margaric acid content, Meat color score, subjective pork flavor in lean, Lactate level…
Yorkshire	14	13475	0.977173	0.040734	LIPM	ENSSSCG00000010444	beta-nerve growth factor levels	Meat color L*, Arachidonic acid content, Shear force, Shear force at first peak, Body weight, Capric acid content, Muscle pH, Saturated fatty acid content, Unsaturated fatty acid content, Meat color-b, Percentage type IIb fibers, Reflectance value, Thawing loss, Estimated carcass lean content, Loin muscle area, Margaric acid content, Meat color score, subjective pork flavor in lean, Lactate level…
[truncated: 133 more rows]
